# Supplementary material for: Whole cervix imaging of collagen, muscle, and cellularity in term and preterm pregnancy
Source: Nat Commun. 2024 Jul 19;15:5942. doi: 10.1038/s41467-024-48680-9 (PMC11271604; doi:10.1038/s41467-024-48680-9)
Supplement: Supplementary file 4 — Source Data file [file 41467_2024_48680_MOESM4_ESM.xlsx]

## Sheet: Figure2
Cell	P1-S1		P1-S2		P2-S1		NP1-S1
	X Axis	Y Axis	X Axis	Y Axis	X Axis	Y Axis	X Axis	Y Axis
N	Histology nuclei density (%)	DBSI cell fraction (%)	Histology nuclei density (%)	DBSI cell fraction (%)	Histology nuclei density (%)	DBSI cell fraction (%)	Histology nuclei density (%)	DBSI cell fraction (%)
1	0.0145078	0.0500573	0.0199415	0.0288306	0.0327411	0.00870859	0.0159243	0.0363173
2	0.0101279	0.0436249	0.0476989	0.0474778	0.0258951	0.0127409	0.0226275	0.0516692
3	0.0177697	0.0200766	0.0413298	0.0325454	0.0310475	0.0129261	0.027126	0.0628593
4	0.0209005	0.00959694	0.0218	0.0206245	0.0328233	0.0129423	0.0192948	0.0414998
5	0.0199996	0.0122223	0.0153461	0.0231582	0.0340416	0.0117702	0.0256532	0.0605054
6	0.0185846	0.0264444	0.0316356	0.0485798	0.0398507	0.00824919	0.0186435	0.0397692
7	0.00538792	0.0202415	0.0350647	0.0323832	0.027544	0.0116067	0.0216912	0.0452934
8	0.0139429	0.0379633	0.0357875	0.029961	0.0276393	0.0134547	0.0210801	0.041732
9	0.0155662	0.0399046	0.0391153	0.016887	0.0265702	0.0129811	0.0260799	0.0356071
10	0.0116961	0.0280382	0.0426203	0.0495289	0.0291262	0.0138439	0.0405285	0.0747989
11	0.0212879	0.0117833	0.0300791	0.03448	0.0258026	0.013086	0.030935	0.051791
12	0.0223538	0.0112001	0.00650495	0.0126403	0.0433834	0.0133331	0.0260247	0.041766
13	0.0173605	0.0144645	0.0131147	0.0135523	0.0289087	0.0183393	0.0135861	0.0291446
14	0.0168371	0.0261376	0.0173787	0.0102354	0.024011	0.0174108	0.0213344	0.030448
15	0.0168728	0.0235529	0.0224357	0.0146954	0.0230215	0.0121914	0.0506004	0.0733778
16	0.0184475	0.0374741	0.0243551	0.0224053	0.0228102	0.01254	0.0498479	0.0654206
17	0.0218699	0.0267825	0.0267238	0.0265213	0.0467491	0.0228566	0.0415593	0.0545523
18	0.0178924	0.0182409	0.0473324	0.0464051	0.0298293	0.0246223	0.0154437	0.0394546
19	0.0181619	0.0090951	0.0319368	0.0437641	0.0264814	0.0188174	0.0238297	0.0333767
20	0.0177968	0.00887701	0.0117391	0.0339079	0.0238657	0.0121815	0.0525569	0.0596515
21	0.0152626	0.0178922	0.00732285	0.0124746	0.0224393	0.00968241	0.0652235	0.0799172
22	0.0180438	0.0297606	0.0111023	0.0144397	0.039052	0.0213061	0.0617331	0.0808979
23	0.0365455	0.0306917	0.0115285	0.0148557	0.0493185	0.0272656	0.0365518	0.0646636
24	0.0134658	0.00839876	0.0129834	0.0173203	0.0304053	0.0275636	0.0372552	0.0538655
25	0.0182883	0.0523633	0.0175308	0.0238861	0.0276201	0.017343	0.0631826	0.0814846
26	0.0225236	0.0236213	0.0198599	0.0233601	0.023546	0.00601426	0.0600348	0.0839572
27	0.0193952	0.0221901	0.022919	0.0303634	0.0555964	0.0320051	0.0598022	0.0710631
28	0.0182052	0.0208399	0.0229722	0.0392431	0.0354234	0.0241804	0.055359	0.0581042
29	0.0153457	0.0141885	0.01427	0.0332395	0.0286963	0.0162183
30	0.0150074	0.016752	0.00582577	0.0123992	0.0205727	0.0054258
31	0.0184628	0.0294467	0.00757092	0.0141022	0.0768711	0.0327964
32	0.0249808	0.0342205	0.00804508	0.0137214	0.0465425	0.0252341
33	0.0364481	0.0343368	0.0123648	0.0168737	0.0308662	0.0155343
34	0.00566964	0.0115698	0.016334	0.0248107	0.0236198	0.00694111
35	0.0233959	0.0565993	0.0180183	0.0230122	0.0093754	0.00178866
36	0.022893	0.0364197	0.0218627	0.0259891	0.0884521	0.0324062
37	0.025304	0.0303164	0.0232799	0.0308553	0.0664483	0.0240304
38	0.0249944	0.0220138	0.0180096	0.0273744	0.0405007	0.00807454
39	0.0192792	0.0275282	0.00663218	0.0108239	0.0306284	0.00699251
40	0.0192864	0.0277589	0.00662092	0.0108683	0.0280612	0.00491359
41	0.0242447	0.0319307	0.00762153	0.0103693	0.0235643	0.00475267
42	0.0328215	0.0460934	0.00757347	0.0147074	0.0767263	0.0195861
43	0.0411628	0.040722	0.0141651	0.0207493	0.0853918	0.0260196
44	0.0271755	0.0526282	0.017524	0.024237	0.0528014	0.0147519
45	0.0330915	0.0464907	0.0244218	0.0266472	0.0374072	0.00938155
46	0.038852	0.0355024	0.0238384	0.0260013	0.0360951	0.00648948
47	0.0352924	0.0292558	0.0140375	0.0194491	0.09215	0.0262912
48	0.0271794	0.0256162	0.0088342	0.00547644	0.061562	0.0225142
49	0.0287904	0.0300441	0.00741708	0.00747977	0.0487795	0.0138959
50	0.0459321	0.0491791	0.00790965	0.00738343	0.0425982	0.00617917
51	0.0526701	0.0640218	0.00674545	0.0106038	0.0928386	0.0172856
52	0.0448293	0.038654	0.00836377	0.019701	0.0734651	0.0209885
53	0.0397039	0.0510914	0.0182003	0.026326	0.0608685	0.0162857
54	0.0483679	0.0532822	0.0221448	0.0252213	0.0839609	0.0164059
55	0.0514786	0.0614081	0.010965	0.00943762	0.075498	0.0170272
56	0.044744	0.0584615	0.0105649	0.00853615
57	0.0476282	0.0688568	0.00857472	0.00851649
58	0.0671977	0.0772378	0.00820177	0.015154
59	0.0613503	0.0695238	0.0178191	0.0204799
60	0.042687	0.031134	0.0221348	0.0218153
61	0.0634392	0.0845153	0.0120943	0.0219042
62	0.0647205	0.104833	0.0151359	0.0115682
63	0.0750576	0.087201	0.0134892	0.00680369
64	0.0670732	0.0637514	0.0105618	0.011965
65	0.0552775	0.0558151	0.0135549	0.0167471
66			0.0228138	0.0161615
67			0.0350641	0.0136409
68			0.0388492	0.0151262
69			0.0246692	0.00906247
70			0.0179266	0.00651255
71			0.00981533	0.00708734
72			0.0108683	0.00599627
73			0.0136669	0.00357845
74			0.0169862	0.00573752
75			0.0231972	0.00848375
76			0.0185778	0.00773426
77			0.0146665	0.00917895
78			0.0142154	0.00162029
79			0.0339087	0.00775584
80			0.0265263	0.00694016

## Sheet: Figure3
Collagen	P1-S1		P1-S2		P2-S1		NP1-S1
	X Axis	Y Axis	X Axis	Y Axis	X Axis	Y Axis	X Axis	Y Axis
N	Histology collagen density (%)	DBSI collagen fraction (%)	Histology collagen density (%)	DBSI collagen fraction (%)	Histology collagen density (%)	DBSI collagen fraction (%)	Histology collagen density (%)	DBSI collagen fraction (%)
1	0.207621	0.166643	0.118567	0.0810656	0.240082	0.0638798	0.292914	0.140984
2	0.169816	0.159573	0.11842	0.0887881	0.242826	0.0727402	0.292451	0.172983
3	0.109596	0.135124	0.0675288	0.0703519	0.141331	0.0668556	0.287285	0.182458
4	0.173074	0.135081	0.0388058	0.0502043	0.100922	0.0554948	0.179253	0.145937
5	0.193307	0.132037	0.223796	0.154478	0.083036	0.0475254	0.320284	0.170446
6	0.205246	0.145891	0.285093	0.177043	0.288737	0.0714989	0.314282	0.186593
7	0.232257	0.134327	0.257719	0.156941	0.196552	0.0712299	0.324825	0.192603
8	0.206897	0.148893	0.205684	0.144416	0.110397	0.0559674	0.257088	0.191077
9	0.259045	0.151747	0.13118	0.133898	0.0953183	0.0485089	0.196455	0.176706
10	0.23712	0.152028	0.029308	0.0554249	0.101665	0.0527539	0.410261	0.174705
11	0.198105	0.13377	0.0112627	0.0471389	0.0729148	0.0429552	0.325169	0.173384
12	0.198925	0.146291	0.217691	0.130954	0.277352	0.0931934	0.231467	0.180517
13	0.202912	0.151694	0.235629	0.15581	0.218269	0.0814885	0.136553	0.168284
14	0.209158	0.136987	0.183694	0.161283	0.133395	0.0618524	0.139726	0.158852
15	0.256283	0.131614	0.170531	0.163188	0.0794401	0.0407483	0.449651	0.184695
16	0.210174	0.163331	0.125953	0.149482	0.0910188	0.0500787	0.376434	0.17718
17	0.285647	0.164298	0.125336	0.146074	0.303551	0.127663	0.233641	0.153434
18	0.325799	0.168083	0.126176	0.113804	0.241622	0.0969389	0.119865	0.150866
19	0.298653	0.153117	0.0516519	0.0561529	0.111935	0.05512	0.144081	0.157386
20	0.242583	0.154334	0.0485038	0.0508195	0.0564009	0.0401718	0.434286	0.182972
21	0.250222	0.164806	0.203025	0.107608	0.0653401	0.0467295	0.440741	0.186295
22	0.237449	0.163927	0.195613	0.137898	0.181708	0.0972933	0.361823	0.179392
23	0.211301	0.151577	0.16943	0.134397	0.282833	0.154495	0.264654	0.175364
24	0.118159	0.0871563	0.118361	0.127505	0.233268	0.131148	0.190804	0.163865
25	0.264387	0.166223	0.114007	0.116742	0.0850657	0.0650707	0.454928	0.174922
26	0.220205	0.149594	0.124889	0.123928	0.065672	0.0551445	0.45172	0.191495
27	0.221256	0.157056	0.119129	0.109745	0.270317	0.162953	0.372618	0.199273
28	0.307996	0.164059	0.0653146	0.0649113	0.182204	0.144909	0.290319	0.165417
29	0.352074	0.15947	0.0369431	0.0400849	0.0611703	0.0744069
30	0.247928	0.15718	0.246471	0.13823	0.0569365	0.0564933
31	0.23634	0.171829	0.186074	0.123318	0.218533	0.160537
32	0.277806	0.170831	0.16601	0.132374	0.212822	0.167143
33	0.223131	0.159394	0.122481	0.129485	0.106854	0.0961904
34	0.0971519	0.0816364	0.076493	0.114408	0.0866921	0.0904547
35	0.335689	0.175751	0.12268	0.092931	0.0638408	0.0804045
36	0.211047	0.15631	0.138933	0.079723	0.202687	0.167038
37	0.18664	0.150058	0.0965793	0.0536042	0.24427	0.184714
38	0.284854	0.161004	0.0556591	0.027904	0.156161	0.109765
39	0.32261	0.166636	0.262565	0.160682	0.100633	0.0943365
40	0.263857	0.161853	0.210247	0.144057	0.0631231	0.0914602
41	0.284666	0.17041	0.162646	0.133077	0.053745	0.0938112
42	0.310885	0.172031	0.103522	0.11943	0.18417	0.151802
43	0.257512	0.160705	0.0826774	0.0875499	0.272947	0.199562
44	0.319927	0.144237	0.11508	0.0754775	0.213163	0.15646
45	0.246026	0.167631	0.146413	0.077003	0.117671	0.103763
46	0.184995	0.158212	0.125966	0.0577135	0.0808718	0.0673534
47	0.149164	0.160417	0.0576479	0.0337075	0.261293	0.188905
48	0.189581	0.149955	0.26535	0.176912	0.256293	0.166876
49	0.240879	0.158006	0.21163	0.187088	0.189877	0.144296
50	0.313426	0.165603	0.181666	0.15491	0.145883	0.127927
51	0.243556	0.162118	0.113612	0.109394	0.239085	0.149078
52	0.199774	0.143289	0.0951312	0.0958169	0.281281	0.168694
53	0.247343	0.142409	0.114944	0.0977312	0.230921	0.173361
54	0.28322	0.157827	0.115403	0.0967536	0.24591	0.142705
55	0.273153	0.157598	0.175598	0.176502	0.197722	0.159922
56	0.166818	0.154097	0.169316	0.151263
57	0.278259	0.153034	0.117954	0.103248
58	0.2259	0.152006	0.0991374	0.100368
59	0.170351	0.152054	0.0983752	0.104906
60	0.146893	0.117276	0.086117	0.110221
61	0.223563	0.121246	0.09963	0.145462
62	0.225573	0.134117	0.115441	0.140654
63	0.221086	0.125848	0.0995155	0.113263
64	0.0918525	0.120195	0.0952502	0.119435
65	0.0983263	0.151631	0.101416	0.134531
66			0.14069	0.107349
67			0.160987	0.091243
68			0.109164	0.0823963
69			0.0812277	0.12452
70			0.079872	0.118331
71			0.0801841	0.121781
72			0.139403	0.124914
73			0.144726	0.0935796
74			0.190925	0.067547
75			0.0724654	0.122847
76			0.0731398	0.0932837
77			0.114114	0.104497
78			0.145312	0.111013
79			0.0374847	0.110727
80			0.0535344	0.109303

## Sheet: Figure4
Muscle	P1-S1		P1-S2		P2-S1		NP1-S1
	X Axis	Y Axis	X Axis	Y Axis	X Axis	Y Axis	X Axis	Y Axis
N	Histology muscle density (%)	DBSI muscle fraction (%)	Histology muscle density (%)	DBSI muscle fraction (%)	Histology muscle density (%)	DBSI muscle fraction (%)	Histology muscle density (%)	DBSI muscle fraction (%)
1	0.168489	0.0713903	0.00374863	0.0247684	0.0779963	0.026858	0.200383	0.0708582
2	0.288694	0.0749852	0.00689456	0.0282748	0.0966073	0.0253309	0.214408	0.0573805
3	0.350259	0.0880263	0.00390131	0.0201826	0.0860973	0.0143815	0.246616	0.0552318
4	0.344194	0.0886052	0.00424847	0.0186102	0.0793889	0.00765935	0.162587	0.0478854
5	0.305062	0.111158	0.0103127	0.0449689	0.0644126	0.00625236	0.129085	0.0778523
6	0.251594	0.0915074	0.0186932	0.0733583	0.11424	0.0463614	0.185126	0.0651637
7	0.219217	0.0453896	0.0168002	0.0719593	0.0987729	0.0356505	0.1941	0.0559128
8	0.115129	0.042507	0.0195502	0.0863055	0.0989115	0.0172491	0.292748	0.0736075
9	0.11747	0.0631717	0.0358631	0.0516896	0.112061	0.00858467	0.325571	0.110238
10	0.16428	0.0635898	0.0280444	0.0191527	0.103893	0.0112495	0.0457209	0.0784763
11	0.243153	0.0449727	0.0276047	0.00435037	0.0769314	0.00800091	0.109081	0.0856715
12	0.262648	0.0315046	0.0202698	0.0203689	0.143664	0.0288946	0.252312	0.0827973
13	0.217438	0.0578068	0.0299242	0.0415556	0.122487	0.0391263	0.421355	0.151447
14	0.19828	0.0845944	0.0458799	0.0517852	0.123706	0.0231963	0.377184	0.174903
15	0.109722	0.0522046	0.0448825	0.0614537	0.113914	0.0104164	0.0292258	0.0581839
16	0.106411	0.0345094	0.0539865	0.0502973	0.0945476	0.00835552	0.05713	0.0793418
17	0.0575299	0.034089	0.0554689	0.0472766	0.184614	0.0555615	0.177176	0.116409
18	0.0572549	0.037753	0.0240881	0.0196691	0.149756	0.0400259	0.355287	0.157712
19	0.121371	0.0364623	0.0112818	0.00149786	0.111258	0.0205671	0.316561	0.149152
20	0.191687	0.03464	0.00909183	0.000248692	0.113428	0.0163211	0.0207574	0.0529935
21	0.15468	0.040652	0.0308701	0.018263	0.0889431	0.0122503	0.0253934	0.0336945
22	0.104552	0.0387746	0.037036	0.0434786	0.0996003	0.0714287	0.0497186	0.0524777
23	0.0389638	0.0368439	0.0397574	0.0495767	0.19135	0.0866761	0.121504	0.0897669
24	0.0186138	0.0308113	0.0631935	0.0584941	0.141357	0.0407221	0.194625	0.108452
25	0.0515239	0.037873	0.0585171	0.0444583	0.0988591	0.0204778	0.0239496	0.0530538
26	0.0599754	0.0341695	0.0417864	0.0255775	0.119211	0.0537737	0.0298973	0.0301825
27	0.041369	0.0421992	0.0120853	0.00949754	0.193153	0.102703	0.0541896	0.0552348
28	0.0310496	0.034936	0.00538156	0.000181213	0.130951	0.0435005	0.0776782	0.0627242
29	0.0574893	0.0528188	0.00631661	0.000715579	0.112776	0.0152138
30	0.118372	0.0761616	0.0453189	0.0297752	0.125187	0.0415685
31	0.139914	0.0473743	0.0389058	0.0426739	0.188583	0.0853351
32	0.0650615	0.0378845	0.0398419	0.0528033	0.17073	0.0541818
33	0.0273061	0.032275	0.0661401	0.0591975	0.125784	0.0155454
34	0.0158056	0.0236797	0.100314	0.0416461	0.134542	0.0409042
35	0.0258127	0.0398391	0.0444625	0.0112357	0.172208	0.0525357
36	0.0354172	0.0477533	0.0144337	0.00391857	0.167363	0.0659507
37	0.0571402	0.0413414	0.00382507	7.64473e-05	0.176353	0.0788628
38	0.0452431	0.0283143	0.0060675	4.81151e-05	0.153411	0.0201274
39	0.0520323	0.0440251	0.0468959	0.0402618	0.138596	0.018795
40	0.0859201	0.0633129	0.0437581	0.0575545	0.142462	0.0304804
41	0.0672469	0.0646237	0.060819	0.0642567	0.127309	0.0389171
42	0.0290316	0.0408731	0.0917954	0.0708132	0.138494	0.043166
43	0.0226071	0.0255356	0.0968285	0.038931	0.211658	0.0822029
44	0.0160987	0.0631466	0.040312	0.00724212	0.184136	0.0415182
45	0.021286	0.056957	0.0182303	0.0020277	0.150819	0.0104102
46	0.0657903	0.0424447	0.0056386	0.000346385	0.129123	0.0100903
47	0.0928315	0.0518079	0.0167663	0.00148609	0.224287	0.0918831
48	0.0840317	0.0715482	0.0837358	0.0597953	0.182821	0.0698546
49	0.0742503	0.072973	0.0786306	0.0781339	0.183716	0.034495
50	0.0304824	0.0367569	0.0875316	0.0760826	0.134421	0.026199
51	0.0245494	0.0305874	0.105014	0.0727098	0.23351	0.0893115
52	0.028386	0.0153153	0.0874803	0.047105	0.212036	0.0912822
53	0.0209993	0.0633174	0.0457696	0.0229731	0.192081	0.0617556
54	0.0299287	0.0724148	0.0147814	0.0130148	0.214848	0.109472
55	0.0434854	0.069928	0.165338	0.113296	0.191767	0.0985884
56	0.0801076	0.0783473	0.175519	0.108377
57	0.0264426	0.0517749	0.135495	0.0776375
58	0.0214417	0.0296355	0.0894848	0.048325
59	0.0282411	0.0250332	0.0953184	0.0280171
60	0.0301814	0.0187662	0.0213276	0.0265333
61	0.0305094	0.0913127	0.264781	0.14527
62	0.0404479	0.106401	0.269667	0.141205
63	0.0164941	0.0532327	0.218179	0.09027
64	0.0170823	0.0318527	0.159998	0.0500296
65	0.0290107	0.0313222	0.148394	0.0470945
66			0.0593647	0.0258276
67			0.0294882	0.00965964
68			0.00658456	0.00545026
69			0.280572	0.134876
70			0.284611	0.123806
71			0.279532	0.111941
72			0.207412	0.145086
73			0.178874	0.0502504
74			0.11637	0.010635
75			0.292354	0.115691
76			0.311244	0.203156
77			0.277588	0.203469
78			0.225474	0.110936
79			0.273138	0.150991
80			0.328085	0.1346

## Sheet: Figure6
Median (nonzero)	Term Patient 01	Term Patient 02	Term Patient 03	Term Patient 04	Term Patient 05	Term Patient 06	Term Patient 07	Term Patient 08	Term Patient 09	Term Patient 10	Preterm Patient 01	Preterm Patient 02	Preterm Patient 03	Preterm Patient 04	Preterm Patient 05	Preterm Patient 06	Preterm Patient 07
Fig.6A, O
Cell fraction	0.0115736	0.00653953	0.00905015	0.0137815	0.0114972	0.0122551	0.0139578	0.0105532	0.0168986	0.0115309	0.0207621	0.0223939	0.0229292	0.023088	0.0173599	0.0197319	0.0282206
Fig.6B, O
Collagen fraction	0.0764595	0.0713042	0.0677028	0.0635529	0.0730009	0.0591399	0.0722457	0.062475	0.0562906	0.0744391	0.0539316	0.0390612	0.0381111	0.0419962	0.0310641	0.0458429	0.0557094
Fig.6C, O
Muscle fraction	0.0381397	0.0320336	0.0290101	0.0365816	0.0403121	0.0389557	0.0329656	0.0342904	0.0483393	0.049153	0.045462	0.0623495	0.0532203	0.0472947	0.0576483	0.054475	0.0601285
Fig.6D
Free water fraction	0.10518	0.162486	0.205391	0.190333	0.126041	0.214806	0.18371	0.236612	0.136518	0.15925	0.146801	0.199613	0.274548	0.291318	0.234559	0.259073	0.14063
Fig.6E - H
Days to delivery	48	49	61	36	55	60	59	64	63	34	15	33	38	21	24	41	7
Fig.6I - L, M
Cervical lenth by MRI at 32 weeks (mm)	36.04	29.93	45.96	42.89	28.48	40.12	43.57	41.04	34.81	52.05	30.4	18.13	18.66	33.44	20.19	27.09	25.75
Fig.6N
Cervical lenth by US at 20 weeks (mm)	44	30.7	34.8	Not performed	27.9	42	37.9	44.5	34.1	43.4	33.1	59	35	49	40.4	42.4	48.1

## Sheet: FigureS1
P1-S1	Grid size: 2.5 x 2.5mm						Grid size: 2.0 x 2.0mm						Grid size: 1.75 x 1.75 mm						Grid size: 1.5 x 1.5 mm
	X Axis: Histology			Y Axis: DBSI			X Axis: Histology			Y Axis: DBSI			X Axis: Histology			Y Axis: DBSI			X Axis: Histology			Y Axis: DBSI
N	Nuclei density (%)	Collagen density (%)	Muscle density (%)	Cell fraction (%)	Collagen fraction (%)	Muscle fraction (%)	Nuclei density (%)	Collagen density (%)	Muscle density (%)	Cell fraction (%)	Collagen fraction (%)	Muscle fraction (%)	Nuclei density (%)	Collagen density (%)	Muscle density (%)	Cell fraction (%)	Collagen fraction (%)	Muscle fraction (%)	Nuclei density (%)	Collagen density (%)	Muscle density (%)	Cell fraction (%)	Collagen fraction (%)	Muscle fraction (%)
1	0.0145078	0.207621	0.168489	0.0500573	0.166643	0.0713903	0.0151076	0.21058	0.140174	0.0455742	0.168821	0.0613211	0.0118349	0.183241	0.10435	0.0340908	0.155496	0.0458097	0.0142743	0.222125	0.161702	0.0413043	0.172517	0.0634364
2	0.0101279	0.169816	0.288694	0.0436249	0.159573	0.0749852	0.0118829	0.200665	0.198024	0.0519585	0.167378	0.0701561	0.0148924	0.198948	0.173255	0.0518505	0.164297	0.0751678	0.0133831	0.191647	0.180867	0.0523928	0.161282	0.0819291
3	0.0177697	0.109596	0.350259	0.0200766	0.135124	0.0880263	0.0109802	0.14557	0.349896	0.0424136	0.16042	0.0768355	0.0101787	0.198003	0.236532	0.0539753	0.171678	0.0608782	0.0103891	0.198606	0.236793	0.0573312	0.175297	0.0563877
4	0.0209005	0.173074	0.344194	0.00959694	0.135081	0.0886052	0.0187363	0.100117	0.352514	0.0180385	0.134416	0.0926055	0.0125564	0.123577	0.392019	0.0363861	0.157011	0.0861484	0.0119134	0.131495	0.390117	0.0473694	0.167116	0.0712846
5	0.0199996	0.193307	0.305062	0.0122223	0.132037	0.111158	0.0206183	0.167179	0.353117	0.00973451	0.134419	0.0951337	0.019375	0.0960497	0.34553	0.0176506	0.133579	0.092448	0.0186903	0.0919927	0.402637	0.0161624	0.139235	0.0984033
6	0.0185846	0.205246	0.251594	0.0264444	0.145891	0.0915074	0.0202323	0.196912	0.338138	0.00715781	0.13031	0.115365	0.020077	0.16342	0.351114	0.0103287	0.134109	0.0984504	0.0180611	0.111752	0.3021	0.0180414	0.132897	0.099025
7	0.00538792	0.232257	0.219217	0.0202415	0.134327	0.0453896	0.0193041	0.192402	0.27935	0.0212235	0.133888	0.119016	0.0213026	0.191087	0.368276	0.00498657	0.130486	0.112872	0.0228148	0.177558	0.408641	0.00500931	0.135485	0.102172
8	0.0139429	0.206897	0.115129	0.0379633	0.148893	0.042507	0.0147104	0.228015	0.237127	0.0262719	0.160987	0.067079	0.0193409	0.197052	0.291348	0.015457	0.127357	0.129115	0.0204309	0.193316	0.361829	0.00480173	0.123429	0.126112
9	0.0155662	0.259045	0.11747	0.0399046	0.151747	0.0631717	0.0158441	0.237882	0.131248	0.0492741	0.164746	0.0648836	0.0179721	0.209146	0.257881	0.0242175	0.149161	0.099078	0.0192011	0.198286	0.290858	0.0146025	0.127391	0.132694
10	0.0116961	0.23712	0.16428	0.0280382	0.152028	0.0635898	0.0107015	0.211379	0.165901	0.035113	0.1452	0.0830229	0.0096795	0.233086	0.246991	0.0251891	0.163178	0.0531189	0.016989	0.202259	0.27594	0.0210467	0.140906	0.121331
11	0.0212879	0.198105	0.243153	0.0117833	0.13377	0.0449727	0.0107037	0.176966	0.239101	0.0296231	0.142055	0.0748918	0.0176139	0.235815	0.112929	0.047191	0.171798	0.0571693	0.0149803	0.232514	0.242955	0.0245565	0.16613	0.0630139
12	0.0223538	0.198925	0.262648	0.0112001	0.146291	0.0315046	0.0211109	0.159359	0.290611	0.0134114	0.126006	0.0543721	0.0143894	0.211977	0.154834	0.0456109	0.153714	0.0759273	0.00301938	0.237648	0.273551	0.0216179	0.147795	0.0484666
13	0.0173605	0.202912	0.217438	0.0144645	0.151694	0.0578068	0.0217558	0.193	0.284372	0.0122492	0.140224	0.0399467	0.008711	0.198122	0.196757	0.0300903	0.143144	0.0905993	0.0198896	0.252538	0.109776	0.0607984	0.176052	0.0614697
14	0.0168371	0.209158	0.19828	0.0261376	0.136987	0.0845944	0.0180919	0.188826	0.249993	0.0136511	0.149485	0.0587243	0.0111999	0.150636	0.273076	0.0297	0.137449	0.0754542	0.0147523	0.19829	0.16761	0.0457022	0.160214	0.0746882
15	0.0168728	0.256283	0.109722	0.0235529	0.131614	0.0522046	0.021295	0.176062	0.241783	0.0232766	0.138731	0.0843652	0.0220229	0.146253	0.306997	0.0129084	0.122294	0.0595278	0.00729113	0.198059	0.215941	0.0280562	0.145582	0.0890157
16	0.0184475	0.210174	0.106411	0.0374741	0.163331	0.0345094	0.0154612	0.238074	0.201544	0.0306165	0.126642	0.0900953	0.0220745	0.190251	0.292801	0.0120763	0.137011	0.0460824	0.00986392	0.145512	0.301739	0.0274252	0.131846	0.10325
17	0.0218699	0.285647	0.0575299	0.0267825	0.164298	0.034089	0.00716912	0.233039	0.113403	0.014818	0.116071	0.0402029	0.0180309	0.192863	0.266537	0.0128082	0.151227	0.0550628	0.0167089	0.117708	0.302232	0.0220805	0.129433	0.0621828
18	0.0178924	0.325799	0.0572549	0.0182409	0.168083	0.037753	0.0144666	0.233667	0.110666	0.044316	0.159774	0.031312	0.0217607	0.175971	0.251253	0.0199164	0.137317	0.0815682	0.0237114	0.154841	0.325348	0.00970086	0.117429	0.0740155
19	0.0181619	0.298653	0.121371	0.0090951	0.153117	0.0364623	0.0186314	0.243605	0.0813492	0.0362431	0.159049	0.0410514	0.0210086	0.183028	0.229964	0.0320608	0.136348	0.0858532	0.0205488	0.205603	0.286661	0.0130678	0.147555	0.048224
20	0.0177968	0.242583	0.191687	0.00887701	0.154334	0.03464	0.0214245	0.347117	0.0651895	0.0323507	0.164036	0.0363396	0.010812	0.275545	0.184178	0.0281172	0.130132	0.0768229	0.0179374	0.191718	0.279816	0.0107437	0.150681	0.0684093
21	0.0152626	0.250222	0.15468	0.0178922	0.164806	0.040652	0.0133877	0.300687	0.1023	0.0131275	0.161045	0.0439054	0.0117126	0.207756	0.11557	0.0416466	0.139746	0.0306584	0.0223258	0.185752	0.263669	0.019753	0.129354	0.0924772
22	0.0180438	0.237449	0.104552	0.0297606	0.163927	0.0387746	0.0238586	0.252669	0.182978	0.00698299	0.141208	0.0331088	0.0156068	0.242109	0.111603	0.0418361	0.164591	0.0411414	0.0240832	0.168046	0.237046	0.0356717	0.143785	0.0699966
23	0.0365455	0.211301	0.0389638	0.0306917	0.151577	0.0368439	0.0246736	0.202051	0.240943	0.00846875	0.151353	0.0243632	0.0194405	0.303337	0.0756785	0.0397497	0.152914	0.0470033	0.0170532	0.233924	0.202304	0.0341876	0.139647	0.0738526
24	0.0134658	0.118159	0.0186138	0.00839876	0.0871563	0.0308113	0.0162941	0.238582	0.183547	0.0108834	0.161986	0.0363498	0.015505	0.313374	0.0947948	0.0301187	0.165891	0.0471589	0.00360812	0.259326	0.169825	0.0198953	0.146114	0.0493908
25	0.0182883	0.264387	0.0515239	0.0523633	0.166223	0.037873	0.0131495	0.241173	0.152075	0.0215293	0.156089	0.0568523	0.0127491	0.266953	0.13953	0.01241	0.152749	0.0453763	0.0162313	0.215767	0.154153	0.0432561	0.170422	0.0504532
26	0.0225236	0.220205	0.0599754	0.0236213	0.149594	0.0341695	0.0189097	0.224834	0.109014	0.0300176	0.151047	0.0498067	0.0259663	0.230432	0.211482	0.00682386	0.136357	0.0325149	0.0115908	0.248989	0.135639	0.0422163	0.153805	0.0619983
27	0.0193952	0.221256	0.041369	0.0221901	0.157056	0.0421992	0.0363568	0.231989	0.0413424	0.0242708	0.142964	0.0385517	0.0253425	0.195652	0.254125	0.00985456	0.149485	0.0217213	0.0132416	0.268322	0.114655	0.0404745	0.141842	0.065457
28	0.0182052	0.307996	0.0310496	0.0208399	0.164059	0.034936	0.0201522	0.205893	0.122513	0.0396616	0.160305	0.0324998	0.0164889	0.224367	0.211745	0.0100609	0.159415	0.0308493	0.0113578	0.253468	0.130528	0.0356316	0.155829	0.0676754
29	0.0153457	0.352074	0.0574893	0.0141885	0.15947	0.0528188	0.0200865	0.227024	0.0733771	0.0254303	0.163014	0.0447099	0.0154939	0.231382	0.172058	0.0149093	0.155451	0.0579267	0.011389	0.214506	0.186949	0.0274016	0.155147	0.0441486
30	0.0150074	0.247928	0.118372	0.016752	0.15718	0.0761616	0.0212129	0.308934	0.045225	0.0225398	0.167059	0.031442	0.0135006	0.221891	0.172768	0.0248034	0.143974	0.0779996	0.0204507	0.211373	0.233864	0.00771365	0.130856	0.0437188
31	0.0184628	0.23634	0.139914	0.0294467	0.171829	0.0473743	0.0170731	0.3183	0.0484317	0.0180511	0.169598	0.0416218	0.0201128	0.253689	0.0968696	0.0310824	0.144391	0.0485875	0.0292735	0.186393	0.268901	0.0097845	0.134359	0.0299463
32	0.0249808	0.277806	0.0650615	0.0342205	0.170831	0.0378845	0.0164785	0.319143	0.100893	0.0104383	0.155575	0.0382331	0.0313508	0.221897	0.0386773	0.0163978	0.133795	0.039905	0.0196659	0.209504	0.259796	0.0120024	0.150345	0.0214422
33	0.0364481	0.223131	0.0273061	0.0343368	0.159394	0.032275	0.0129502	0.263961	0.166793	0.00985187	0.152706	0.0442866	0.016756	0.226085	0.117465	0.0421848	0.163289	0.0233363	0.01523	0.198735	0.224966	0.0130017	0.155578	0.0416936
34	0.00566964	0.0971519	0.0158056	0.0115698	0.0816364	0.0236797	0.0165046	0.256422	0.158163	0.0167368	0.165671	0.0390088	0.0187359	0.179228	0.104292	0.0324952	0.165002	0.0423185	0.01934	0.194077	0.211695	0.0139659	0.149539	0.0701044
35	0.0233959	0.335689	0.0258127	0.0565993	0.175751	0.0398391	0.0154391	0.24583	0.129538	0.0295314	0.166798	0.040893	0.0224379	0.284134	0.0554985	0.0235184	0.162818	0.0317447	0.014144	0.190188	0.22533	0.0199467	0.136667	0.102512
36	0.022893	0.211047	0.0354172	0.0364197	0.15631	0.0477533	0.0290871	0.230171	0.0589717	0.0313944	0.165551	0.0310434	0.0209101	0.33541	0.0494818	0.0210068	0.17016	0.0287557	0.0151935	0.243281	0.179751	0.0291956	0.118477	0.101294
37	0.025304	0.18664	0.0571402	0.0303164	0.150058	0.0413414	0.0333327	0.194964	0.027599	0.0311419	0.146383	0.0435559	0.0146418	0.329588	0.0569907	0.011419	0.165686	0.0442853	0.0153962	0.31761	0.106187	0.0272669	0.14029	0.0501518
38	0.0249944	0.284854	0.0452431	0.0220138	0.161004	0.0283143	0.00716606	0.0729318	0.0133053	0.00655423	0.0813522	0.027061	0.0197852	0.29762	0.133568	0.00957366	0.151695	0.0321492	0.0135557	0.240846	0.0919494	0.0452228	0.146801	0.0298928
39	0.0192792	0.32261	0.0520323	0.0275282	0.166636	0.0440251	0.0184214	0.26952	0.0499786	0.0578255	0.173113	0.0408956	0.0164837	0.229406	0.200378	0.00862944	0.150305	0.0332436	0.0162343	0.246538	0.0923933	0.0419053	0.170975	0.0279423
40	0.0192864	0.263857	0.0859201	0.0277589	0.161853	0.0633129	0.0232707	0.242956	0.0464146	0.0231392	0.149849	0.0281273	0.0173153	0.268572	0.157815	0.0103455	0.164263	0.0363823	0.0198282	0.199371	0.0626895	0.0325054	0.161238	0.0370778
41	0.0242447	0.284666	0.0672469	0.0319307	0.17041	0.0646237	0.0197891	0.202349	0.049276	0.0177698	0.14931	0.0403422	0.0128847	0.240435	0.142907	0.0235418	0.165336	0.0456337	0.031169	0.347372	0.0486658	0.0321045	0.162532	0.0306162
42	0.0328215	0.310885	0.0290316	0.0460934	0.172031	0.0408731	0.0193073	0.211408	0.0296159	0.0242008	0.158392	0.0400773	0.017201	0.239136	0.101856	0.0308952	0.166261	0.0362179	0.0179787	0.367372	0.0634248	0.0214613	0.171337	0.0324088
43	0.0411628	0.257512	0.0226071	0.040722	0.160705	0.0255356	0.0163891	0.358318	0.0300805	0.0174433	0.165643	0.0330194	0.0354168	0.215469	0.04367	0.0318744	0.159189	0.0307814	0.0122769	0.317717	0.0777643	0.00653355	0.160053	0.0467508
44	0.0271755	0.319927	0.0160987	0.0526282	0.144237	0.0631466	0.0153785	0.35215	0.0547401	0.0136403	0.157982	0.0581604	0.0372908	0.186324	0.0280417	0.0273939	0.139928	0.0489116	0.0183865	0.300858	0.126943	0.00585613	0.143255	0.0364152
45	0.0330915	0.246026	0.021286	0.0464907	0.167631	0.056957	0.0149311	0.242457	0.108699	0.0160412	0.154725	0.0882089	0.00751079	0.08577	0.0145889	0.00329526	0.0726093	0.0240374	0.0309431	0.186915	0.252718	0.008633	0.146016	0.0275724
46	0.038852	0.184995	0.0657903	0.0355024	0.158212	0.0424447	0.0189842	0.213772	0.145287	0.0283001	0.171831	0.0513836	0.014612	0.249384	0.0499183	0.057856	0.162769	0.0403684	0.0205549	0.221931	0.216168	0.00614802	0.155352	0.0255889
47	0.0352924	0.149164	0.0928315	0.0292558	0.160417	0.0518079	0.0191881	0.275447	0.092843	0.0350383	0.173352	0.0473752	0.0229475	0.24302	0.0760802	0.037642	0.155923	0.0367497	0.0186177	0.249963	0.174586	0.00952989	0.165543	0.0336173
48	0.0271794	0.189581	0.0840317	0.0256162	0.149955	0.0715482	0.0344883	0.267529	0.0373999	0.033942	0.169885	0.0276755	0.023077	0.218908	0.0610948	0.0198768	0.149564	0.0410789	0.012249	0.255575	0.13843	0.0195689	0.163069	0.0425328
49	0.0287904	0.240879	0.0742503	0.0300441	0.158006	0.072973	0.0334445	0.211415	0.0246524	0.033705	0.15304	0.0359877	0.0204158	0.276249	0.0316307	0.0204233	0.165031	0.0370007	0.013042	0.249132	0.123312	0.0282182	0.159665	0.0414277
50	0.0459321	0.313426	0.0304824	0.0491791	0.165603	0.0367569	0.0233909	0.34959	0.0247082	0.0577676	0.177848	0.0357479	0.0204831	0.25724	0.0328873	0.0282435	0.16486	0.0360973	0.0202678	0.209788	0.085482	0.0301882	0.160979	0.034152
51	0.0526701	0.243556	0.0245494	0.0640218	0.162118	0.0305874	0.0220604	0.218693	0.0310355	0.0365711	0.15991	0.0464209	0.0151154	0.368688	0.0406965	0.0168866	0.168192	0.0388964	0.0417878	0.231437	0.0384753	0.032032	0.148249	0.0274119
52	0.0448293	0.199774	0.028386	0.038654	0.143289	0.0153153	0.0226604	0.180147	0.0520847	0.0388008	0.150164	0.0520616	0.0143268	0.337475	0.0714243	0.0113247	0.154096	0.0531579	0.036337	0.178621	0.0287133	0.0144676	0.132595	0.0532503
53	0.0397039	0.247343	0.0209993	0.0510914	0.142409	0.0633174	0.0251117	0.226907	0.0443421	0.0239131	0.150114	0.0364762	0.0116964	0.27453	0.121005	0.0112394	0.151197	0.0809986	0.0163072	0.23053	0.120435	0.0515117	0.168254	0.0261353
54	0.0483679	0.28322	0.0299287	0.0532822	0.157827	0.0724148	0.023175	0.32942	0.0385138	0.0228954	0.164741	0.029713	0.0178623	0.22775	0.164497	0.0221894	0.16883	0.0486964	0.0206867	0.179412	0.142939	0.0346911	0.157221	0.0367909
55	0.0514786	0.273153	0.0434854	0.0614081	0.157598	0.069928	0.0187081	0.338174	0.0465536	0.0285536	0.16664	0.0453095	0.0177732	0.245439	0.14792	0.0310711	0.171682	0.0387084	0.0184505	0.206979	0.0780747	0.0279098	0.16542	0.0509377
56	0.044744	0.166818	0.0801076	0.0584615	0.154097	0.0783473	0.0178151	0.270337	0.0861617	0.0286551	0.161715	0.0604101	0.0224545	0.267392	0.0749118	0.0333023	0.170481	0.0331453	0.0191211	0.322234	0.0496321	0.017951	0.162402	0.0287235
57	0.0476282	0.278259	0.0264426	0.0688568	0.153034	0.0517749	0.0235236	0.272243	0.0774822	0.0278702	0.165765	0.071553	0.0401639	0.223193	0.0318934	0.0330593	0.16462	0.0261637	0.0216794	0.283207	0.0469172	0.0229102	0.171795	0.0305977
58	0.0671977	0.2259	0.0214417	0.0772378	0.152006	0.0296355	0.0249305	0.312649	0.0428606	0.0401433	0.1754	0.0616846	0.0190206	0.188201	0.0248605	0.0307206	0.142754	0.0439343	0.016418	0.317739	0.0482482	0.0174111	0.171609	0.0485449
59	0.0613503	0.170351	0.0282411	0.0695238	0.152054	0.0250332	0.0389644	0.292149	0.0253253	0.0458142	0.168963	0.0252858	0.000998107	0.0426439	0.00924405	0.00499399	0.0648197	0.0188036	0.0176518	0.341586	0.0753162	0.00990455	0.1631	0.0322622
60	0.042687	0.146893	0.0301814	0.031134	0.117276	0.0187662	0.0374085	0.2586	0.0228199	0.0364503	0.156686	0.0306523	0.0225512	0.309975	0.0403389	0.0589132	0.177782	0.0387652	0.013338	0.268829	0.155248	0.0115033	0.145019	0.0397451
61	0.0634392	0.223563	0.0305094	0.0845153	0.121246	0.0913127	0.0254797	0.362691	0.0178392	0.0642335	0.167832	0.0603191	0.0212801	0.258631	0.028517	0.0250062	0.157416	0.0260661	0.0121922	0.274504	0.167995	0.0094133	0.15739	0.0372844
62	0.0647205	0.225573	0.0404479	0.104833	0.134117	0.106401	0.0275907	0.256399	0.022403	0.0421961	0.166088	0.0581319	0.020383	0.180875	0.0523504	0.030966	0.148521	0.0463539	0.0161153	0.267734	0.152055	0.0138772	0.164677	0.0373162
63	0.0750576	0.221086	0.0164941	0.087201	0.125848	0.0532327	0.0324799	0.213836	0.0527653	0.0303607	0.154103	0.034865	0.0190151	0.152929	0.061635	0.0272507	0.145023	0.0564908	0.0144426	0.230552	0.152363	0.0248653	0.165001	0.047014
64	0.0670732	0.0918525	0.0170823	0.0637514	0.120195	0.0318527	0.0354159	0.138496	0.0918421	0.029642	0.160072	0.0322826	0.0201724	0.243146	0.0240987	0.0174877	0.154261	0.0313213	0.0163747	0.25502	0.110665	0.0316585	0.16714	0.039446
65	0.0552775	0.0983263	0.0290107	0.0558151	0.151631	0.0313222	0.0278913	0.185591	0.0905761	0.0250471	0.160985	0.0439058	0.01869	0.37546	0.0304677	0.0194761	0.167261	0.0393814	0.0286186	0.227202	0.0549822	0.0309479	0.165819	0.0334602
66							0.021727	0.223965	0.0817677	0.0240905	0.156089	0.0604226	0.0178172	0.348892	0.0486457	0.019795	0.162125	0.0576593	0.040566	0.20452	0.0281473	0.0337066	0.153951	0.0389406
67							0.0232647	0.215759	0.104046	0.0240876	0.158708	0.0750882	0.0166791	0.244668	0.0993123	0.022484	0.15878	0.077489	0.023103	0.167422	0.0257104	0.0234091	0.133498	0.0486353
68							0.0329488	0.307772	0.0486948	0.035457	0.169131	0.0497937	0.0220992	0.21639	0.104276	0.028392	0.165684	0.0684584	0.00300495	0.0400163	0.00837274	0.00166873	0.0642507	0.0189683
69							0.0418215	0.305187	0.0269281	0.0522109	0.169924	0.0371951	0.0183873	0.270839	0.0885917	0.03458	0.175039	0.0606241	0.0150274	0.250219	0.0481113	0.0629837	0.171084	0.0408757
70							0.050072	0.235096	0.023692	0.0598417	0.162255	0.0192509	0.0275654	0.326839	0.0381859	0.0385817	0.17176	0.0469412	0.0196839	0.274556	0.056553	0.0391899	0.162264	0.0399717
71							0.0377906	0.226713	0.0240756	0.0292327	0.141534	0.0191993	0.0421037	0.257069	0.0259965	0.0389711	0.169923	0.022909	0.0277778	0.217041	0.0586453	0.0213026	0.143187	0.0319985
72							0.0358813	0.249233	0.0143389	0.0611358	0.168137	0.0663573	0.0334923	0.24201	0.0249259	0.0319777	0.149813	0.035405	0.0206352	0.238005	0.0384218	0.0136657	0.153496	0.0353315
73							0.042243	0.226643	0.0284032	0.0493768	0.167201	0.0628837	0.0237884	0.390453	0.0195513	0.0672903	0.179828	0.0379902	0.0205779	0.266464	0.0263828	0.0259478	0.167364	0.0394015
74							0.0501585	0.232834	0.0481348	0.043367	0.160546	0.0594778	0.0232285	0.2261	0.0346	0.0416742	0.166856	0.0563391	0.0200138	0.253986	0.0288875	0.02957	0.162199	0.0351007
75							0.0423836	0.163054	0.0837356	0.039327	0.158103	0.0671617	0.0243451	0.212375	0.0338165	0.0362435	0.153094	0.0450688	0.014833	0.387479	0.0352668	0.0173502	0.167755	0.0333054
76							0.0352849	0.163525	0.0727021	0.0355832	0.148744	0.0810352	0.0288384	0.187588	0.0605123	0.0279364	0.151401	0.0328156	0.0146891	0.357832	0.0565018	0.0123594	0.160133	0.0472206
77							0.0357326	0.262719	0.0357744	0.0446741	0.156248	0.0636522	0.0292359	0.246253	0.0567631	0.0230916	0.158421	0.0202206	0.0121445	0.318405	0.0755188	0.0103187	0.145964	0.0780461
78							0.0562783	0.318009	0.0149213	0.0629875	0.15865	0.0304802	0.0240708	0.304327	0.0511663	0.0277058	0.166908	0.0316098	0.0134634	0.230285	0.138908	0.0141723	0.157596	0.0903465
79							0.0646169	0.227286	0.021571	0.0725627	0.156013	0.0274145	0.0180167	0.311876	0.0525997	0.0308144	0.168588	0.0386029	0.0202803	0.216327	0.168971	0.0262155	0.172414	0.0442236
80							0.0574965	0.181921	0.0310663	0.064404	0.154967	0.0203031	0.0179303	0.262472	0.0916092	0.0299894	0.162913	0.0541534	0.0175556	0.245873	0.148059	0.032291	0.174047	0.0389094
81							0.0352439	0.162769	0.0301598	0.0214378	0.113409	0.0134331	0.0250147	0.288207	0.0679912	0.0256812	0.163637	0.0701447	0.0203746	0.2681	0.0816355	0.0347298	0.171105	0.0392028
82							0.044881	0.262086	0.0306169	0.0509669	0.137275	0.0786962	0.0271303	0.311748	0.0422957	0.0364384	0.174557	0.0571274	0.0344215	0.254805	0.0383536	0.031375	0.170558	0.0225112
83							0.0516101	0.334309	0.0235855	0.0625796	0.154787	0.0678062	0.0340601	0.31542	0.0238391	0.051591	0.17233	0.037492	0.0420185	0.203845	0.025394	0.0360468	0.15785	0.0317636
84							0.0537493	0.278651	0.0438104	0.077917	0.15336	0.0793718	0.0463867	0.252257	0.0210203	0.0505705	0.163788	0.019303	0.008237	0.174231	0.0239664	0.0261171	0.13327	0.0442229
85							0.0488445	0.165089	0.0927491	0.0709649	0.151729	0.0834607	0.0293878	0.252236	0.023024	0.0284327	0.14779	0.0289347	0.0229864	0.310351	0.0433608	0.0621573	0.179139	0.0415152
86							0.0522566	0.28664	0.0299835	0.0793787	0.149943	0.0553702	0.0262319	0.3506	0.0160411	0.0560455	0.146206	0.0712463	0.0217743	0.284475	0.0271322	0.0307795	0.162354	0.0259477
87							0.0680654	0.212106	0.023932	0.0832023	0.146694	0.040274	0.0286812	0.268612	0.0127072	0.0508095	0.171589	0.0659014	0.0205606	0.202004	0.0357784	0.0236916	0.151778	0.029337
88							0.0645591	0.155462	0.0304992	0.0727962	0.151856	0.0299404	0.0362175	0.242387	0.0255816	0.0408597	0.164223	0.0481847	0.0194413	0.159563	0.0739727	0.0314283	0.14426	0.0599091
89							0.056641	0.149805	0.0300745	0.0556099	0.146527	0.0288256	0.0375067	0.172944	0.0826625	0.0346831	0.155222	0.0416686	0.017964	0.138561	0.0566872	0.0251202	0.142651	0.0581829
90							0.0655321	0.201095	0.0256885	0.0991463	0.12642	0.11246	0.0366618	0.107931	0.0981036	0.0286339	0.161585	0.0486785	0.0197309	0.232681	0.0200805	0.0161012	0.154751	0.0282235
91							0.0674593	0.233009	0.0294014	0.111304	0.131797	0.110173	0.0299881	0.151983	0.102419	0.0248581	0.154948	0.0594205	0.0182313	0.378316	0.0282257	0.017209	0.168284	0.0349897
92							0.0795844	0.230277	0.0135682	0.0927668	0.126261	0.0529968	0.0246871	0.189758	0.0874402	0.0210479	0.144184	0.081305	0.019478	0.371967	0.0350722	0.0221146	0.162498	0.0564452
93							0.0578532	0.0751117	0.0220065	0.0609432	0.149267	0.0226416	0.0250642	0.19938	0.101072	0.0224992	0.154771	0.0863924	0.0160727	0.294949	0.0853256	0.0171215	0.160096	0.066337
94							0.0502554	0.0941693	0.0298019	0.0442871	0.135532	0.0369455	0.0365586	0.315196	0.0435897	0.0365967	0.165374	0.0548078	0.0187742	0.211741	0.0944275	0.0265656	0.16156	0.0806237
95													0.0480085	0.300249	0.0277087	0.052841	0.166869	0.0299997	0.0221093	0.216518	0.112335	0.0290426	0.166631	0.0643523
96													0.0532164	0.249842	0.0228519	0.065396	0.162587	0.0350182	0.0175496	0.267034	0.0920273	0.0341645	0.175461	0.059601
97													0.052868	0.198714	0.0293868	0.054466	0.157379	0.0132274	0.0249158	0.33542	0.0413637	0.0394654	0.172265	0.0569138
98													0.0303733	0.210682	0.0248135	0.0169827	0.118433	0.0155034	0.0368412	0.292492	0.0295639	0.0370972	0.169903	0.0226707
99													0.0358237	0.250698	0.0161291	0.0609279	0.154863	0.0580587	0.0460743	0.236787	0.0234196	0.0394869	0.167683	0.0289754
100													0.0404889	0.23084	0.0203278	0.0572432	0.170789	0.0731917	0.0239409	0.239001	0.0267862	0.0262383	0.137211	0.0352417
101													0.0490829	0.261272	0.0325269	0.0486539	0.164749	0.0604376	0.0231408	0.413033	0.0184415	0.0660044	0.179431	0.0333772
102													0.0516879	0.269414	0.0408371	0.0460702	0.159407	0.0654479	0.0231922	0.238384	0.0310779	0.0476074	0.174232	0.0494912
103													0.044434	0.161576	0.0811186	0.0482034	0.158853	0.0690315	0.0227574	0.203135	0.0349921	0.0401173	0.155376	0.058309
104													0.0375672	0.156258	0.0704994	0.0430345	0.154299	0.076266	0.0240326	0.199248	0.0393462	0.0360185	0.150332	0.0421424
105													0.038749	0.266599	0.0259276	0.0528924	0.156037	0.0548887	0.0282941	0.200876	0.0518908	0.0284219	0.153277	0.0373626
106													0.0531977	0.31593	0.0105357	0.0701989	0.157585	0.0285658	0.0292342	0.285453	0.0456259	0.0199312	0.155225	0.0186243
107													0.0731998	0.236153	0.018239	0.0736837	0.155516	0.0232584	0.024929	0.316487	0.0471416	0.027548	0.167145	0.0291375
108													0.0601307	0.18462	0.0260606	0.0755688	0.153534	0.0232494	0.0206944	0.338342	0.0390912	0.0316738	0.168335	0.034674
109													0.0564499	0.173583	0.0343133	0.049894	0.148498	0.0171321	0.0148726	0.305685	0.0668797	0.0304086	0.168078	0.0461556
110													0.0217236	0.134572	0.0264372	0.0111845	0.0877656	0.0116682	0.0191996	0.272458	0.0842731	0.0307618	0.159321	0.0580863
111													0.0475957	0.303375	0.0322553	0.0544623	0.140806	0.0753211	0.0249399	0.295852	0.0643418	0.0239519	0.163435	0.076062
112													0.054315	0.335305	0.0233896	0.0746813	0.156854	0.0664938	0.0254655	0.303094	0.0460286	0.0339933	0.173845	0.0631255
113													0.0545376	0.266446	0.0497089	0.0829456	0.149374	0.0867842	0.0283697	0.327181	0.0248804	0.0476102	0.177282	0.0534988
114													0.0504965	0.163645	0.0990178	0.0748756	0.149109	0.0877992	0.0422272	0.276245	0.0227956	0.0510972	0.165461	0.0169163
115													0.0528512	0.294699	0.0321041	0.0826807	0.148811	0.0597014	0.0457203	0.257036	0.0207483	0.0443072	0.163133	0.0284498
116													0.0697354	0.229091	0.0214435	0.0863937	0.143487	0.0472562	0.0165816	0.246559	0.024623	0.022795	0.139068	0.0298774
117													0.0652319	0.150973	0.0359769	0.0742405	0.148995	0.0399213	0.0253056	0.405221	0.0165511	0.0677271	0.166774	0.0653358
118													0.0593246	0.142437	0.0295085	0.0656244	0.152509	0.0282967	0.0259678	0.273526	0.0179148	0.0536757	0.174787	0.0580312
119													0.0538214	0.142894	0.0295821	0.0428405	0.134382	0.031051	0.0299397	0.268619	0.0207119	0.0355166	0.162189	0.0519342
120													0.0659671	0.201697	0.0256588	0.105082	0.127034	0.120363	0.0323711	0.224239	0.0507387	0.0285057	0.153947	0.0290448
121													0.068556	0.235951	0.0232221	0.113829	0.130708	0.111405	0.0366261	0.136307	0.107209	0.0326391	0.157352	0.0286798
122													0.0815947	0.243358	0.0130555	0.097895	0.129631	0.0524049	0.0320912	0.112096	0.0990657	0.0278425	0.162695	0.0358506
123													0.0587643	0.0579816	0.0136189	0.0636424	0.131767	0.0201838	0.0262026	0.18336	0.0975258	0.023824	0.161044	0.0456245
124													0.0555448	0.0909567	0.0307633	0.0528151	0.156475	0.0303799	0.0225096	0.216644	0.0825509	0.024064	0.153881	0.0571441
125													0.0432094	0.0881629	0.0262324	0.0320304	0.104173	0.0326866	0.0185194	0.185689	0.11265	0.0216856	0.159179	0.0718793
126																			0.0261881	0.212398	0.108879	0.0235722	0.156379	0.080886
127																			0.0313883	0.310152	0.0504027	0.0343801	0.171304	0.0489611
128																			0.0399091	0.310864	0.0324117	0.0458964	0.172908	0.0322427
129																			0.0447537	0.303061	0.0225846	0.0590395	0.167395	0.0364905
130																			0.0519822	0.22354	0.0236353	0.0624394	0.161267	0.0125762
131																			0.047664	0.208282	0.024644	0.0392246	0.153553	0.016806
132																			0.0194785	0.234034	0.0226046	0.0124215	0.116638	0.0176306
133																			0.0308672	0.255938	0.00740733	0.0590747	0.163007	0.0760676
134																			0.037674	0.233775	0.015665	0.0623979	0.177092	0.0657514
135																			0.041299	0.215803	0.0247235	0.0449905	0.164476	0.0625833
136																			0.0464683	0.214943	0.0475333	0.0451495	0.159081	0.0490616
137																			0.0460356	0.164655	0.0710386	0.0330896	0.164101	0.0628003
138																			0.0385515	0.128003	0.101806	0.0335364	0.157783	0.0658086
139																			0.035326	0.156699	0.0759411	0.0263021	0.13911	0.0896705
140																			0.029367	0.219638	0.0575028	0.0308854	0.149739	0.0828531
141																			0.0348168	0.279807	0.0358152	0.0383326	0.159861	0.0690565
142																			0.0502249	0.356962	0.013854	0.0546166	0.15953	0.0356163
143																			0.0639959	0.272501	0.0218701	0.0635647	0.157842	0.0260888
144																			0.0600687	0.221205	0.0213348	0.0740057	0.156992	0.0380531
145																			0.0585471	0.182803	0.0315572	0.067546	0.15848	0.01978
146																			0.0507129	0.175192	0.0365799	0.0346167	0.14119	0.0145056
147																			0.0375762	0.263237	0.0170295	0.0570998	0.164071	0.0753963
148																			0.0439931	0.23634	0.03352	0.0547302	0.163568	0.0880989
149																			0.0501493	0.314618	0.0291449	0.0510594	0.164355	0.0738142
150																			0.0542064	0.334798	0.0234451	0.0563372	0.156534	0.0656863
151																			0.0511252	0.225222	0.0583462	0.0643349	0.156374	0.0718348
152																			0.0433995	0.124305	0.0933438	0.0558702	0.162695	0.0751376
153																			0.0429987	0.180517	0.0594529	0.055719	0.150277	0.0673544
154																			0.0455223	0.309627	0.0130428	0.0728005	0.155822	0.0397421
155																			0.0607708	0.262053	0.0128923	0.0835754	0.155072	0.0202604
156																			0.0782757	0.194184	0.0191861	0.0783793	0.154323	0.0221948
157																			0.06389	0.174896	0.0264334	0.0768649	0.151339	0.0190406
158																			0.0563963	0.169389	0.0310333	0.0589806	0.149035	0.0198018
159																			0.0483894	0.151218	0.0311662	0.0297759	0.13013	0.021013
160																			0.0560803	0.330719	0.0237866	0.0827708	0.155478	0.0704643
161																			0.0559592	0.292703	0.0388264	0.0899897	0.147085	0.0895511
162																			0.0544395	0.190238	0.0952926	0.0846779	0.14375	0.0997283
163																			0.0513871	0.237836	0.0604907	0.086506	0.145123	0.0779674
164																			0.065268	0.317854	0.0180428	0.0911482	0.145403	0.060226
165																			0.0764955	0.182177	0.0273576	0.0845703	0.136983	0.0581428
166																			0.0622996	0.140215	0.0449493	0.0711092	0.146385	0.050162
167																			0.0568375	0.12649	0.0313387	0.0648423	0.155877	0.0294823
168																			0.0547101	0.139271	0.0298277	0.0542736	0.146794	0.0373612
169																			0.0429188	0.121854	0.0268805	0.0222362	0.0951378	0.021683
170																			0.0672778	0.176232	0.020778	0.104346	0.123685	0.122985
171																			0.0679422	0.224584	0.0194555	0.11489	0.127588	0.125076
172																			0.0800969	0.273013	0.0141753	0.118054	0.134928	0.0821429
173																			0.0811065	0.170995	0.00801889	0.0773278	0.113514	0.0341509
174																			0.0566929	0.0422685	0.00615759	0.0651974	0.128275	0.0149739
175																			0.0580134	0.0859191	0.0286615	0.0536175	0.159887	0.0226307
176																			0.0501785	0.0804959	0.0293487	0.0446672	0.138124	0.0423721

## Sheet: FigureS2
P1-S2	Grid size: 2.5 x 2.5mm						Grid size: 2.0 x 2.0mm						Grid size: 1.75 x 1.75 mm						Grid size: 1.5 x 1.5 mm
	X Axis: Histology			Y Axis: DBSI			X Axis: Histology			Y Axis: DBSI			X Axis: Histology			Y Axis: DBSI			X Axis: Histology			Y Axis: DBSI
N	Nuclei density (%)	Collagen density (%)	Muscle density (%)	Cell fraction (%)	Collagen fraction (%)	Muscle fraction (%)	Nuclei density (%)	Collagen density (%)	Muscle density (%)	Cell fraction (%)	Collagen fraction (%)	Muscle fraction (%)	Nuclei density (%)	Collagen density (%)	Muscle density (%)	Cell fraction (%)	Collagen fraction (%)	Muscle fraction (%)	Nuclei density (%)	Collagen density (%)	Muscle density (%)	Cell fraction (%)	Collagen fraction (%)	Muscle fraction (%)
1	0.0199415	0.118567	0.00374863	0.0288306	0.0810656	0.0247684	0.0164752	0.107029	0.0022229	0.02274	0.0657696	0.0156927	0.0149493	0.107571	0.00141326	0.0190881	0.0588184	0.0109709	0.0143574	0.111726	0.00085517	0.0162879	0.0528616	0.00744302
2	0.0476989	0.11842	0.00689456	0.0474778	0.0887881	0.0282748	0.0432251	0.0976816	0.00537647	0.0447651	0.0817682	0.0231579	0.0356661	0.0847251	0.00445081	0.040179	0.0765336	0.0177452	0.0293263	0.0744767	0.00341417	0.0330124	0.0693549	0.0101878
3	0.0413298	0.0675288	0.00390131	0.0325454	0.0703519	0.0201826	0.0485576	0.0743708	0.00382582	0.0350603	0.0753799	0.0136895	0.0507765	0.0910732	0.00413072	0.0368332	0.0742509	0.0116468	0.0536447	0.101263	0.0040447	0.0415591	0.078836	0.0120934
4	0.0218	0.0388058	0.00424847	0.0206245	0.0502043	0.0186102	0.0318581	0.0288432	0.00211295	0.0250636	0.0580751	0.0145513	0.046727	0.038754	0.00208417	0.0310959	0.0762677	0.0156554	0.0462073	0.0563493	0.00232377	0.030849	0.0707445	0.00967183
5	0.0153461	0.223796	0.0103127	0.0231582	0.154478	0.0449689	0.0163509	0.0234081	0.00209977	0.0158229	0.037235	0.0101047	0.0211508	0.0178556	0.0014249	0.021769	0.0496036	0.0138382	0.0418095	0.0293566	0.00179325	0.0285266	0.0706893	0.0186936
6	0.0316356	0.285093	0.0186932	0.0485798	0.177043	0.0733583	0.0179226	0.209568	0.00789438	0.0242761	0.144373	0.0462365	0.0172412	0.189784	0.00648726	0.022444	0.133486	0.04336	0.0125844	0.0129555	0.00107083	0.0200555	0.0472916	0.0142367
7	0.0350647	0.257719	0.0168002	0.0323832	0.156941	0.0719593	0.0375597	0.252148	0.0162293	0.0681981	0.158179	0.078399	0.0356906	0.217753	0.0141002	0.0716191	0.144231	0.0813361	0.0157087	0.154254	0.00459258	0.0217192	0.110776	0.0374253
8	0.0357875	0.205684	0.0195502	0.029961	0.144416	0.0863055	0.0419255	0.251225	0.0137573	0.0518863	0.142614	0.0633581	0.0473481	0.229074	0.0150774	0.0648956	0.133194	0.062698	0.0281362	0.166836	0.0113483	0.0669958	0.126663	0.0761366
9	0.0391153	0.13118	0.0358631	0.016887	0.133898	0.0516896	0.0362242	0.195519	0.0123706	0.0386052	0.103015	0.068858	0.0421767	0.189869	0.00919636	0.0428558	0.0933576	0.045869	0.0553826	0.181045	0.0134291	0.0662934	0.115294	0.0598133
10	0.0426203	0.029308	0.0280444	0.0495289	0.0554249	0.0191527	0.0398007	0.153726	0.0174205	0.030876	0.120648	0.07569	0.0340055	0.137648	0.0124216	0.0364828	0.0772694	0.0575627	0.0432206	0.160103	0.00969007	0.0505417	0.0980119	0.0353103
11	0.0300791	0.0112627	0.0276047	0.03448	0.0471389	0.00435037	0.0401083	0.103826	0.0285625	0.0127979	0.107599	0.0422467	0.0392846	0.110391	0.0154404	0.0267862	0.109587	0.0548153	0.0370404	0.102586	0.00581194	0.0302803	0.0491099	0.0247818
12	0.00650495	0.217691	0.0202698	0.0126403	0.130954	0.0203689	0.0229639	0.0029723	0.0198245	0.027034	0.0378987	0.00793768	0.0375096	0.0817947	0.0245035	0.00979561	0.0901721	0.0315547	0.0339787	0.0761313	0.0095741	0.030447	0.0655529	0.034339
13	0.0131147	0.235629	0.0299242	0.0135523	0.15581	0.0415556	0.0107965	0.00498778	0.0265167	0.0183232	0.0392131	0.000728531	0.0128706	0.000811861	0.0179897	0.0144928	0.0300417	0.00236636	0.0353797	0.0651634	0.0103212	0.0223821	0.0893909	0.0292161
14	0.0173787	0.183694	0.0458799	0.0102354	0.161283	0.0517852	0.00669683	0.197581	0.0117074	0.0105253	0.143004	0.0240279	0.0182725	0.303522	0.0176769	0.0319871	0.206134	0.0684886	0.0236269	0.29994	0.0155743	0.0433033	0.210802	0.0736861
15	0.0224357	0.170531	0.0448825	0.0146954	0.163188	0.0614537	0.0157177	0.290589	0.021221	0.0220637	0.190291	0.0606498	0.025492	0.307205	0.0214033	0.0277042	0.197199	0.0709297	0.0327508	0.317203	0.0201327	0.0591432	0.186603	0.0796589
16	0.0243551	0.125953	0.0539865	0.0224053	0.149482	0.0502973	0.0229577	0.263737	0.0275042	0.0142804	0.182242	0.0604456	0.0322132	0.290272	0.0209148	0.0190554	0.198142	0.0773618	0.0360704	0.317078	0.0165324	0.0397027	0.191508	0.0812294
17	0.0267238	0.125336	0.0554689	0.0265213	0.146074	0.0472766	0.0271752	0.24636	0.0294501	0.0163071	0.187803	0.0709515	0.0311819	0.270653	0.0188338	0.0306863	0.178589	0.0929559	0.0385711	0.288411	0.0152255	0.0352117	0.171055	0.0907838
18	0.0473324	0.126176	0.0240881	0.0464051	0.113804	0.0196691	0.0304348	0.214528	0.0278716	0.0184089	0.172874	0.073153	0.0353588	0.220186	0.0248115	0.0203514	0.174232	0.0880547	0.0364522	0.255332	0.0175042	0.0450088	0.143841	0.12107
19	0.0319368	0.0516519	0.0112818	0.0437641	0.0561529	0.00149786	0.0325823	0.143392	0.0462463	0.0207641	0.160579	0.052205	0.0381527	0.154978	0.0375187	0.0195579	0.158736	0.0559062	0.0410241	0.207101	0.024693	0.0225801	0.167342	0.0985696
20	0.0117391	0.0485038	0.00909183	0.0339079	0.0508195	0.000248692	0.0319535	0.103012	0.0698812	0.0278963	0.136202	0.041312	0.0359096	0.099191	0.0668778	0.0236578	0.126066	0.0405201	0.0453715	0.156697	0.0301733	0.0183157	0.150198	0.060532
21	0.00732285	0.203025	0.0308701	0.0124746	0.107608	0.018263	0.0550692	0.106769	0.0356101	0.0613465	0.107233	0.034242	0.0396481	0.0950157	0.0420981	0.0567024	0.0947196	0.032891	0.0429289	0.101321	0.0585728	0.0177215	0.102023	0.0421806
22	0.0111023	0.195613	0.037036	0.0144397	0.137898	0.0434786	0.0831722	0.0451538	0.0372591	0.0640208	0.0729047	0.0162934	0.0771614	0.0374964	0.0421575	0.0771132	0.0767015	0.0334322	0.0314352	0.0699184	0.0479431	0.0402924	0.0664706	0.025039
23	0.0115285	0.16943	0.0397574	0.0148557	0.134397	0.0495767	0.0240666	0.0283273	0.0150216	0.0401479	0.0461022	0.000701004	0.0624778	0.0179733	0.036245	0.0527298	0.053982	0.00881757	0.0289958	0.0302577	0.0262282	0.0588795	0.0542621	0.0223722
24	0.0129834	0.118361	0.0631935	0.0173203	0.127505	0.0584941	0.00615679	0.212221	0.024497	0.013095	0.11232	0.0147466	0.0154268	0.0271561	0.0168439	0.0360502	0.0533434	0.000539559	0.0566196	0.00790923	0.0375415	0.0590064	0.0634593	0.0218955
25	0.0175308	0.114007	0.0585171	0.0238861	0.116742	0.0444583	0.0109559	0.223081	0.0300504	0.0135041	0.134519	0.0306157	0.00489043	0.213573	0.017499	0.0128937	0.13193	0.0146214	0.0301395	0.0068837	0.0355782	0.0348118	0.0490702	0.00256718
26	0.0198599	0.124889	0.0417864	0.0233601	0.123928	0.0255775	0.0132033	0.189112	0.0404827	0.0123223	0.144105	0.0416879	0.00930455	0.257157	0.0240734	0.0135723	0.150585	0.0335914	0.0100977	0.0241241	0.0206537	0.0277455	0.0605591	0.000261586
27	0.022919	0.119129	0.0120853	0.0303634	0.109745	0.00949754	0.0149601	0.138676	0.0586678	0.0106086	0.154118	0.0545461	0.0136561	0.217117	0.0330567	0.0129153	0.15267	0.0392054	0.00480625	0.156497	0.0112842	0.00980725	0.126685	0.0132779
28	0.0229722	0.0653146	0.00538156	0.0392431	0.0649113	0.000181213	0.0190146	0.141988	0.0518679	0.0163506	0.147206	0.0633992	0.0161609	0.170414	0.0490847	0.00925978	0.155457	0.0485859	0.00949451	0.286735	0.0179901	0.0143848	0.189389	0.0506643
29	0.01427	0.0369431	0.00631661	0.0332395	0.0400849	0.000715579	0.0207401	0.12033	0.0536642	0.0238507	0.138669	0.0491962	0.0212909	0.167862	0.0526884	0.010361	0.173535	0.0570842	0.015988	0.274428	0.0261742	0.0138647	0.182283	0.0568331
30	0.00582577	0.246471	0.0453189	0.0123992	0.13823	0.0297752	0.0220612	0.11767	0.0576313	0.0209325	0.147507	0.0503477	0.023878	0.164678	0.0406704	0.0162821	0.153232	0.0584811	0.0206382	0.247687	0.02937	0.00909295	0.170702	0.0533209
31	0.00757092	0.186074	0.0389058	0.0141022	0.123318	0.0426739	0.0260852	0.16221	0.0258153	0.0304666	0.140971	0.0308392	0.0245022	0.122402	0.0550923	0.0242	0.153445	0.0495671	0.0241161	0.228441	0.035385	0.00907834	0.18689	0.0608876
32	0.00804508	0.16601	0.0398419	0.0137214	0.132374	0.0528033	0.0290159	0.100467	0.0106372	0.03986	0.0916083	0.00225888	0.0240162	0.101557	0.0744896	0.0226459	0.155989	0.0540704	0.0254747	0.239467	0.0265512	0.0159095	0.182664	0.0623733
33	0.0123648	0.122481	0.0661401	0.0168737	0.129485	0.0591975	0.0235773	0.04617	0.00623951	0.0425916	0.0485708	0.000225063	0.0309958	0.161268	0.0348784	0.0316567	0.14584	0.0458746	0.0296125	0.1872	0.0319145	0.0145332	0.167894	0.0565594
34	0.016334	0.076493	0.100314	0.0248107	0.114408	0.0416461	0.0112246	0.043474	0.00908616	0.0351096	0.0523581	0.000311291	0.0498987	0.132556	0.0212517	0.0459746	0.112263	0.01171	0.0309053	0.133075	0.0495484	0.021189	0.161054	0.0464349
35	0.0180183	0.12268	0.0444625	0.0230122	0.092931	0.0112357	0.00679306	0.202474	0.0299884	0.0119017	0.105237	0.0167675	0.0365415	0.0662277	0.0119841	0.0436325	0.0660383	0.00134106	0.0276983	0.0903439	0.0808835	0.0242583	0.152881	0.0433732
36	0.0218627	0.138933	0.0144337	0.0259891	0.079723	0.00391857	0.0103315	0.195607	0.0362311	0.0146216	0.135443	0.0374429	0.0210918	0.0387008	0.00736113	0.0424505	0.045538	0.00044034	0.0336456	0.125123	0.0526735	0.0368165	0.129949	0.0354367
37	0.0232799	0.0965793	0.00382507	0.0308553	0.0536042	7.64473e-05	0.011504	0.190666	0.0381619	0.0151959	0.140684	0.0527694	0.00837321	0.0514006	0.00999255	0.0311796	0.0541799	0.000151308	0.0750072	0.109515	0.0307852	0.0659401	0.109008	0.0322904
38	0.0180096	0.0556591	0.0060675	0.0273744	0.027904	4.81151e-05	0.0114823	0.149508	0.0413706	0.0160174	0.127475	0.0503576	0.0069203	0.185365	0.0267854	0.0123339	0.0968299	0.0151606	0.0995759	0.0538646	0.0405961	0.0671674	0.0798329	0.0155477
39	0.00663218	0.262565	0.0468959	0.0108239	0.160682	0.0402618	0.0127203	0.109744	0.0712628	0.0187626	0.120679	0.0569274	0.0109597	0.202744	0.0333846	0.0130322	0.117252	0.0247978	0.0350045	0.0302429	0.0158939	0.0423518	0.0424286	0.000650703
40	0.00662092	0.210247	0.0437581	0.0108683	0.144057	0.0575545	0.017383	0.115151	0.0570726	0.0245821	0.11225	0.0447761	0.0126888	0.205136	0.0365737	0.0132608	0.146074	0.0472383	0.0163233	0.0417664	0.00999809	0.0404739	0.0505231	0.000450673
41	0.00762153	0.162646	0.060819	0.0103693	0.133077	0.0642567	0.020081	0.11599	0.0491368	0.0237586	0.119857	0.0229362	0.0120284	0.1722	0.0411918	0.0130265	0.135611	0.0477161	0.00508174	0.217167	0.0209776	0.0137824	0.117937	0.0132554
42	0.00757347	0.103522	0.0917954	0.0147074	0.11943	0.0708132	0.0202785	0.133304	0.0168662	0.0257658	0.117813	0.0160103	0.0130019	0.125009	0.0590852	0.0141582	0.140951	0.0565606	0.00861621	0.239058	0.0271967	0.0133755	0.120393	0.021072
43	0.0141651	0.0826774	0.0968285	0.0207493	0.0875499	0.038931	0.0242733	0.0884492	0.00604162	0.0349431	0.0895859	0.00155837	0.0145464	0.124122	0.0588374	0.0182071	0.129482	0.0627826	0.0121591	0.218695	0.0305795	0.0144994	0.147746	0.0360395
44	0.017524	0.11508	0.040312	0.024237	0.0754775	0.00724212	0.0213909	0.0568638	0.00542377	0.0403828	0.0559438	7.3756e-05	0.0182277	0.122003	0.0496902	0.0240904	0.121001	0.0456237	0.0134392	0.181276	0.0433534	0.012387	0.14479	0.0381926
45	0.0244218	0.146413	0.0182303	0.0266472	0.077003	0.0020277	0.0129747	0.0327697	0.00595838	0.0305547	0.0361027	0.000970876	0.0215304	0.111835	0.0542812	0.0206617	0.12961	0.0324071	0.0140794	0.130972	0.0610295	0.00848701	0.15513	0.0527329
46	0.0238384	0.125966	0.0056386	0.0260013	0.0577135	0.000346385	0.00522202	0.254667	0.0474115	0.0117061	0.132975	0.0278047	0.0204614	0.142403	0.031184	0.0233624	0.13767	0.0312967	0.0206489	0.139651	0.0615227	0.012719	0.167531	0.0641627
47	0.0140375	0.0576479	0.0167663	0.0194491	0.0337075	0.00148609	0.00701654	0.196472	0.0413231	0.0147039	0.123272	0.0380842	0.0251122	0.118295	0.0131287	0.0336657	0.116174	0.00640248	0.0203431	0.146453	0.0457387	0.018035	0.141479	0.0629807
48	0.0088342	0.26535	0.0837358	0.00547644	0.176912	0.0597953	0.00830987	0.167102	0.0402517	0.0147795	0.123094	0.043472	0.0241749	0.0684401	0.00602145	0.040172	0.0720494	0.000226093	0.0211171	0.11944	0.052605	0.0257842	0.14357	0.0494957
49	0.00741708	0.21163	0.0786306	0.00747977	0.187088	0.0781339	0.00889647	0.162195	0.0394975	0.0141964	0.135058	0.0573259	0.0221606	0.0429285	0.00660245	0.0422368	0.0451835	7.15232e-05	0.0217285	0.10136	0.0691317	0.0210792	0.155452	0.0557139
50	0.00790965	0.181666	0.0875316	0.00738343	0.15491	0.0760826	0.0140931	0.109861	0.0745851	0.0180727	0.129912	0.0564283	0.0102311	0.032896	0.0070475	0.0334124	0.0442955	0.00084444	0.0223259	0.155968	0.0412678	0.0228589	0.155	0.0601807
51	0.00674545	0.113612	0.105014	0.0106038	0.109394	0.0727098	0.0163159	0.0734462	0.10136	0.0255691	0.117067	0.0428672	0.00484822	0.225729	0.0354252	0.0103641	0.108477	0.0168867	0.0272163	0.177401	0.0214833	0.0344604	0.139493	0.0232187
52	0.00836377	0.0951312	0.0874803	0.019701	0.0958169	0.047105	0.0173766	0.110977	0.0568427	0.0251971	0.100064	0.0144389	0.00867908	0.203576	0.0380161	0.0155908	0.130461	0.03065	0.0286506	0.108477	0.0104676	0.0399953	0.0960837	0.0021775
53	0.0182003	0.114944	0.0457696	0.026326	0.0977312	0.0229731	0.0200893	0.148671	0.0175971	0.0229997	0.0882637	0.00708197	0.00986104	0.179896	0.0418378	0.0158631	0.13548	0.0532267	0.0244103	0.0621968	0.00545316	0.0423171	0.05262	0.000181756
54	0.0221448	0.115403	0.0147814	0.0252213	0.0967536	0.0130148	0.0237242	0.120855	0.00592048	0.0287966	0.0712757	0.000897895	0.00973256	0.175471	0.0352964	0.0159658	0.133582	0.0473008	0.0219824	0.0417334	0.00863956	0.0427838	0.0490396	0.00044089
55	0.010965	0.175598	0.165338	0.00943762	0.176502	0.113296	0.0220994	0.0752442	0.00355281	0.0323504	0.0457576	3.53933e-05	0.0113705	0.138013	0.0468103	0.0166587	0.122273	0.0591826	0.00805494	0.0453575	0.0097693	0.0322976	0.0569269	4.83502e-05
56	0.0105649	0.169316	0.175519	0.00853615	0.151263	0.108377	0.0176066	0.0474495	0.00483091	0.0270917	0.0268053	4.88255e-05	0.0136394	0.101608	0.0799724	0.0199	0.117328	0.0497927	0.0066529	0.178109	0.0242346	0.011936	0.0970568	0.0154765
57	0.00857472	0.117954	0.135495	0.00851649	0.103248	0.0776375	0.00678831	0.264136	0.0419427	0.0113935	0.165532	0.0363182	0.0168726	0.103457	0.0657418	0.0257016	0.110182	0.0451705	0.0111541	0.205972	0.0323435	0.0133723	0.109385	0.0212956
58	0.00820177	0.0991374	0.0894848	0.015154	0.100368	0.048325	0.00657912	0.218762	0.0350882	0.0124063	0.140808	0.0482229	0.0188081	0.104089	0.0626094	0.0255681	0.113413	0.0230048	0.0117827	0.19243	0.0385091	0.012685	0.147318	0.0473628
59	0.0178191	0.0983752	0.0953184	0.0204799	0.104906	0.0280171	0.00672421	0.188935	0.0392139	0.0101032	0.123717	0.0540544	0.0179179	0.151693	0.0173315	0.0238513	0.110686	0.0147714	0.0131893	0.201234	0.0354364	0.0138878	0.13717	0.0493027
60	0.0221348	0.086117	0.0213276	0.0218153	0.110221	0.0265333	0.00747365	0.14312	0.0643192	0.0118179	0.135762	0.0698629	0.0226606	0.118326	0.00704611	0.0289512	0.098992	0.00681667	0.0114513	0.157266	0.0410157	0.0145604	0.13331	0.0486993
61	0.0120943	0.09963	0.264781	0.0219042	0.145462	0.14527	0.00861674	0.101959	0.0820159	0.0164303	0.120722	0.0678299	0.0239595	0.0846321	0.00439482	0.0345584	0.0765013	0.000344604	0.012327	0.115766	0.0636981	0.0153357	0.135348	0.0596326
62	0.0151359	0.115441	0.269667	0.0115682	0.140654	0.141205	0.0171053	0.0719549	0.113591	0.021889	0.0929482	0.0401674	0.0200695	0.0573045	0.00505096	0.0387421	0.0489858	4.28585e-05	0.0137318	0.124632	0.0574801	0.0200253	0.120266	0.0595734
63	0.0134892	0.0995155	0.218179	0.00680369	0.113263	0.09027	0.0165444	0.106692	0.0487523	0.0215471	0.0738215	0.00681909	0.013787	0.0331537	0.00521453	0.0263466	0.0318385	0.000747339	0.0178197	0.124289	0.0477747	0.0241346	0.117682	0.0462582
64	0.0105618	0.0952502	0.159998	0.011965	0.119435	0.0500296	0.021388	0.138892	0.0306203	0.0235616	0.0730091	0.00241698	0.00592962	0.265024	0.047202	0.0120472	0.146495	0.0326848	0.0219219	0.111296	0.057028	0.0216073	0.121477	0.0261938
65	0.0135549	0.101416	0.148394	0.0167471	0.134531	0.0470945	0.0248213	0.152176	0.00797058	0.02746	0.0667749	0.00033723	0.00646934	0.212564	0.0439337	0.0147057	0.132251	0.0340761	0.0207779	0.129121	0.0363927	0.0217654	0.131041	0.0273348
66	0.0228138	0.14069	0.0593647	0.0161615	0.107349	0.0258276	0.0231406	0.120445	0.0047827	0.0263929	0.0459507	1.29296e-05	0.00795206	0.170793	0.0394749	0.0132288	0.114283	0.0445494	0.0219492	0.126818	0.0166616	0.0288135	0.125223	0.0125774
67	0.0350641	0.160987	0.0294882	0.0136409	0.091243	0.00965964	0.0152531	0.0601407	0.0166282	0.0218021	0.0227953	0.000245755	0.00776438	0.165819	0.0396774	0.0130906	0.136369	0.0510041	0.0256225	0.0863627	0.00771073	0.0370751	0.0957404	0.000881647
68	0.0388492	0.109164	0.00658456	0.0151262	0.0823963	0.00545026	0.00717074	0.271357	0.0610412	0.00773752	0.168486	0.0452719	0.00995097	0.156634	0.042759	0.0139245	0.136295	0.0612395	0.022733	0.0540258	0.00498427	0.0409885	0.0594343	5.52659e-05
69	0.0246692	0.0812277	0.280572	0.00906247	0.12452	0.134876	0.0066653	0.217996	0.0606838	0.01099	0.174078	0.0719222	0.0139778	0.0991376	0.0836825	0.0193155	0.128938	0.0555396	0.0202655	0.0421097	0.0068679	0.0419517	0.0433452	0.000193522
70	0.0179266	0.079872	0.284611	0.00651255	0.118331	0.123806	0.00731453	0.188712	0.0577427	0.00882055	0.147329	0.0627274	0.0173465	0.065507	0.11464	0.0249087	0.120032	0.0456707	0.00930004	0.0272767	0.00615175	0.0313114	0.0392555	0.00129832
71	0.00981533	0.0801841	0.279532	0.00708734	0.121781	0.111941	0.00878253	0.130629	0.0937211	0.0105323	0.136437	0.0770631	0.0165648	0.0962044	0.0690727	0.0261021	0.10091	0.0161074	0.00425019	0.227898	0.0354445	0.00949357	0.105367	0.0155577
72	0.0108683	0.139403	0.207412	0.00599627	0.124914	0.145086	0.00635614	0.0992527	0.101794	0.0141234	0.103981	0.0695947	0.0202216	0.145185	0.0233883	0.0197601	0.0819075	0.00481397	0.00833551	0.20727	0.0413731	0.0154654	0.129236	0.0245125
73	0.0136669	0.144726	0.178874	0.00357845	0.0935796	0.0502504	0.0103158	0.0890602	0.0908102	0.0204244	0.0867213	0.0418706	0.022486	0.139196	0.0152767	0.0271114	0.0744214	0.00276029	0.00914822	0.183557	0.0393784	0.0158289	0.133598	0.0512751
74	0.0169862	0.190925	0.11637	0.00573752	0.067547	0.010635	0.0155283	0.117564	0.0415191	0.027221	0.0859199	0.0145665	0.0248113	0.107867	0.0032784	0.0292521	0.0559874	1.89721e-05	0.00974076	0.180783	0.0397804	0.0161391	0.14041	0.0508545
75	0.0231972	0.0724654	0.292354	0.00848375	0.122847	0.115691	0.0233836	0.125461	0.0199431	0.0293376	0.0867513	0.00824199	0.0212231	0.0817732	0.00350992	0.0312318	0.0382378	2.50575e-06	0.00987826	0.163775	0.0350519	0.0165809	0.124977	0.045279
76	0.0185778	0.0731398	0.311244	0.00773426	0.0932837	0.203156	0.0257847	0.143623	0.0057941	0.0266669	0.0773621	0.00159885	0.0175867	0.0478417	0.00637473	0.0257828	0.0222295	0	0.0117466	0.124625	0.0570949	0.0161757	0.122793	0.068414
77	0.0146665	0.114114	0.277588	0.00917895	0.104497	0.203469	0.0204694	0.0804101	0.0133286	0.0208362	0.0600932	0.00456309	0.00664285	0.270059	0.042377	0.0100496	0.170382	0.0359791	0.0143338	0.0983747	0.0822101	0.021284	0.112257	0.0418391
78	0.0142154	0.145312	0.225474	0.00162029	0.111013	0.110936	0.010706	0.264061	0.101253	0.00329982	0.163123	0.055941	0.00630557	0.235636	0.03307	0.0140125	0.140263	0.0451342	0.0170607	0.104938	0.062268	0.025872	0.109367	0.0459574
79	0.0339087	0.0374847	0.273138	0.00775584	0.110727	0.150991	0.00839654	0.222402	0.103294	0.00630987	0.19378	0.08217	0.00656564	0.198952	0.0388527	0.0095595	0.132802	0.0549117	0.0183047	0.0934532	0.0735021	0.0255796	0.113558	0.0272962
80	0.0265263	0.0535344	0.328085	0.00694016	0.109303	0.1346	0.00720127	0.215477	0.0897177	0.00534331	0.189632	0.0803866	0.00696747	0.177122	0.0457329	0.00979301	0.127034	0.0633178	0.0176052	0.150642	0.0204237	0.0246588	0.110146	0.0121205
81							0.00844627	0.165886	0.109032	0.00733486	0.133146	0.0767119	0.0072002	0.119924	0.083159	0.0134758	0.131906	0.0698282	0.0208506	0.140601	0.00971782	0.0249839	0.108729	0.015234
82							0.00636386	0.108554	0.106705	0.0101004	0.104325	0.0676838	0.00817829	0.0965744	0.0810652	0.0164798	0.117509	0.0710128	0.0237066	0.0994653	0.00456338	0.0319626	0.0867334	0.00100711
83							0.00750782	0.0925757	0.0858214	0.018695	0.0976621	0.0500757	0.0173727	0.0697939	0.119715	0.021625	0.0857142	0.0383953	0.0233549	0.0772203	0.00492407	0.0363863	0.0711576	0.000209118
84							0.01678	0.106095	0.0674449	0.0248023	0.102202	0.0262	0.0159559	0.101306	0.0545843	0.0219119	0.071189	0.00644452	0.0196906	0.0546456	0.00514204	0.0381266	0.043703	4.82048e-05
85							0.0235856	0.121517	0.0213054	0.0229564	0.103816	0.025552	0.0194359	0.130633	0.0320035	0.0223558	0.0710506	0.0033595	0.0129391	0.0307751	0.00515737	0.0245061	0.0312331	0.000712883
86							0.0135733	0.0551306	0.0168742	0.0187283	0.107263	0.0151848	0.0237321	0.155227	0.019459	0.0265298	0.0751562	0.000918685	0.0052276	0.275131	0.0455392	0.0113821	0.13773	0.0322993
87							0.0118411	0.161328	0.183836	0.00744698	0.168635	0.115703	0.0249022	0.144067	0.00469882	0.027418	0.0629102	6.08542e-05	0.00607203	0.217242	0.0511465	0.0150622	0.133269	0.0295613
88							0.0108656	0.177112	0.16886	0.0131418	0.17155	0.126286	0.0226571	0.116425	0.00488697	0.0244269	0.0411629	3.72768e-05	0.00749034	0.18027	0.0368146	0.0135815	0.114357	0.0460562
89							0.0108295	0.144352	0.195172	0.00670675	0.125776	0.101171	0.0132235	0.0502355	0.0205121	0.0207866	0.0216368	0.000354999	0.00825409	0.16474	0.0409551	0.0147073	0.119412	0.0388303
90							0.00794736	0.11459	0.11789	0.00886693	0.0985011	0.0736482	0.00740897	0.272282	0.0639889	0.00681057	0.166884	0.0428628	0.00761011	0.167107	0.0387766	0.0139598	0.141814	0.0523601
91							0.00799132	0.101573	0.0825413	0.0147271	0.100223	0.0491093	0.00640248	0.229702	0.0580955	0.0121764	0.175163	0.0667873	0.0125481	0.149138	0.0448744	0.013851	0.136414	0.0661952
92							0.0141901	0.0838302	0.124134	0.0196536	0.104607	0.0253075	0.00700759	0.194886	0.0599156	0.00913029	0.15761	0.0691973	0.0146745	0.088615	0.0933717	0.0207953	0.128224	0.0500115
93							0.0243211	0.11679	0.0345718	0.0218708	0.108829	0.0351329	0.00890826	0.16433	0.0695082	0.00930259	0.14434	0.063708	0.0167193	0.0651969	0.113462	0.0256089	0.122364	0.0467255
94							0.023305	0.0491402	0.0153195	0.0203661	0.100892	0.0152195	0.00792711	0.110992	0.105594	0.0112041	0.125951	0.0820623	0.0156514	0.0846029	0.0825629	0.0274243	0.106664	0.0200562
95							0.0107651	0.101103	0.271849	0.019629	0.138863	0.143786	0.00624116	0.0981726	0.0998103	0.0154045	0.0986281	0.0653064	0.0194952	0.144621	0.0261393	0.0210305	0.0865308	0.00548724
96							0.0140481	0.120917	0.260516	0.0231488	0.157651	0.154399	0.0102254	0.0866634	0.0924451	0.0203588	0.0865031	0.0422895	0.0207429	0.140632	0.0199296	0.0241834	0.0850941	0.00564444
97							0.0149165	0.11228	0.262499	0.00527143	0.126692	0.119757	0.0146184	0.118089	0.0456963	0.0266219	0.0861616	0.0148265	0.0238235	0.133654	0.00542787	0.0285117	0.0691086	0.000371808
98							0.0132467	0.100239	0.197389	0.00800714	0.112484	0.0781116	0.0209491	0.116813	0.0227663	0.0306044	0.0862224	0.0107063	0.023904	0.0789709	0.00290336	0.0300694	0.0477679	1.90108e-05
99							0.0109674	0.102195	0.132996	0.0117747	0.115218	0.0491312	0.0262484	0.14823	0.0113226	0.027504	0.0836018	0.00281653	0.0202511	0.0745251	0.00352235	0.0326699	0.0372529	0
100							0.0118145	0.078298	0.169556	0.0180985	0.135155	0.0392056	0.0248995	0.125477	0.00332055	0.0259471	0.0691506	0.00149409	0.0177098	0.0391367	0.00431434	0.0255491	0.0217399	0
101							0.0210201	0.145218	0.0570691	0.0192875	0.12503	0.0343496	0.0189617	0.0684498	0.0195394	0.0196397	0.057486	0.00455489	0.00716651	0.266779	0.0419599	0.00994162	0.178813	0.036374
102							0.0285121	0.130113	0.0414285	0.016948	0.0976213	0.0157959	0.010098	0.27886	0.0911715	0.00305328	0.170466	0.0556444	0.00668951	0.234475	0.0346788	0.0158883	0.142451	0.0360817
103							0.0440713	0.162054	0.0136419	0.0149036	0.0899554	0.00717894	0.00861187	0.236221	0.0964868	0.00667565	0.194802	0.0863784	0.00726183	0.19089	0.035101	0.0100902	0.138605	0.0519042
104							0.0429099	0.0821713	0.0037917	0.015966	0.0752429	0.0040415	0.00681643	0.217698	0.0779381	0.00580321	0.197704	0.0788091	0.00669326	0.186578	0.0360034	0.0103786	0.115394	0.050603
105							0.0187515	0.0807086	0.272467	0.0111231	0.137383	0.150528	0.0074451	0.205523	0.0932846	0.00605328	0.169147	0.0777701	0.00693721	0.160617	0.049188	0.00960772	0.143013	0.0772505
106							0.0199242	0.0866026	0.304429	0.00857718	0.124941	0.149426	0.00782244	0.143562	0.101657	0.00768311	0.119064	0.0787601	0.00793663	0.121455	0.0747591	0.0157297	0.126643	0.0610026
107							0.0126879	0.0786913	0.256814	0.00717715	0.11659	0.106136	0.00593528	0.103295	0.106291	0.0110573	0.103195	0.0650052	0.00986581	0.0936496	0.0823864	0.0181496	0.120924	0.0685779
108							0.00951467	0.0779	0.255571	0.00922504	0.131029	0.0712373	0.00730073	0.0914291	0.0856943	0.0192958	0.0969788	0.0509997	0.0198884	0.0639824	0.130639	0.0226089	0.0967665	0.0424725
109							0.00946385	0.12755	0.211911	0.00759897	0.132042	0.113413	0.0146571	0.105984	0.0709649	0.0254511	0.103566	0.0263651	0.0159122	0.0940687	0.0622284	0.0239471	0.0821529	0.00863896
110							0.0137678	0.1457	0.159399	0.00407127	0.119575	0.0598764	0.0237823	0.121488	0.0294809	0.0239918	0.10099	0.0285683	0.0176848	0.130555	0.0282052	0.0165124	0.0634618	0.00313694
111							0.0166967	0.167468	0.11368	0.00663529	0.0550367	0.0111418	0.0207655	0.105205	0.0134373	0.0241415	0.103899	0.0135351	0.0215532	0.144051	0.0333154	0.0250954	0.0731533	0.00159065
112							0.0248686	0.217332	0.0759121	0.00851825	0.106581	0.0158565	0.0114626	0.0398535	0.0165773	0.0137061	0.0976469	0.0182062	0.0243981	0.158128	0.00574145	0.0280112	0.0643301	5.03612e-05
113							0.0357212	0.0802453	0.293797	0.00693142	0.127791	0.0882308	0.0111028	0.177228	0.171052	0.00590712	0.175653	0.0890593	0.0240125	0.130359	0.00586983	0.0283009	0.0524279	0
114							0.0171793	0.0869283	0.297631	0.0064643	0.115094	0.136617	0.0111968	0.18756	0.147683	0.0088917	0.181023	0.104233	0.0229109	0.117561	0.0039892	0.0239894	0.0351013	0
115							0.0114798	0.0748872	0.317328	0.00498385	0.101516	0.164674	0.00978614	0.180029	0.166189	0.00656052	0.156838	0.107119	0.0136553	0.0489261	0.0204705	0.0216391	0.0131938	0
116							0.0110004	0.13702	0.228627	0.00700041	0.104344	0.227081	0.00973966	0.129719	0.160489	0.00845498	0.108948	0.0822754	0.00632619	0.27136	0.0551682	0.00804623	0.161489	0.0362815
117							0.0132281	0.128084	0.242094	0.00321309	0.119899	0.136827	0.00686962	0.112474	0.100061	0.010031	0.0946558	0.0632835	0.005879	0.257884	0.0427715	0.0139716	0.145855	0.0515517
118							0.01268	0.17098	0.168363	0.00254729	0.0903134	0.0324897	0.00767002	0.0983011	0.0780768	0.0155521	0.0990074	0.0520433	0.00651312	0.213286	0.0505746	0.0098705	0.155472	0.0685005
119							0.0242343	0.0490983	0.291215	0.0104026	0.124829	0.125184	0.012963	0.0852757	0.116654	0.0204545	0.102755	0.0261446	0.00627939	0.198003	0.0489845	0.00993454	0.127102	0.0529272
120							0.0254618	0.0631486	0.308796	0.00980224	0.0939971	0.215933	0.0250551	0.120143	0.0521718	0.0197029	0.101107	0.0282192	0.00990547	0.134233	0.0823356	0.0115895	0.139161	0.0666158
121							0.017389	0.0938791	0.317993	0.0119398	0.103943	0.195137	0.0174348	0.0629439	0.0170635	0.0217124	0.113676	0.026715	0.0068432	0.0955847	0.114612	0.0129755	0.118881	0.0765789
122							0.0178082	0.126324	0.266297	0.00371496	0.104962	0.151176	0.0182375	0.0229727	0.0154727	0.0133114	0.0999317	0.0196797	0.00667998	0.0962781	0.081541	0.016235	0.102856	0.0709698
123							0.0368608	0.0336179	0.261865	0.00694375	0.117297	0.14188	0.0126485	0.123563	0.24061	0.0101297	0.137416	0.138023	0.0137009	0.0759429	0.103978	0.0194374	0.0762228	0.0347171
124							0.0310426	0.0435148	0.353918	0.00718646	0.116047	0.151023	0.0117755	0.129659	0.230201	0.0249821	0.159351	0.166525	0.0159054	0.110195	0.0529873	0.0233134	0.0695593	0.00803762
125													0.0139209	0.144541	0.241783	0.0133059	0.156487	0.139562	0.0189754	0.115843	0.0303723	0.0293883	0.0789568	0.00793581
126													0.0129117	0.117433	0.231756	0.00463795	0.120565	0.111805	0.0261815	0.131182	0.0241882	0.0279517	0.0821361	0.00284452
127													0.0120303	0.106994	0.151239	0.00812115	0.107652	0.0730825	0.0275442	0.166895	0.00603158	0.0255241	0.0773652	0.000867379
128													0.00952458	0.110041	0.0921439	0.0121447	0.105636	0.0494754	0.0233774	0.11644	0.00342148	0.0264309	0.0588644	0
129													0.0106613	0.0687213	0.164474	0.0181559	0.121879	0.0287936	0.020387	0.0899108	0.014195	0.0219967	0.0429022	0.00132702
130													0.0201121	0.118975	0.0762494	0.023105	0.124407	0.0420091	0.00732173	0.0263253	0.0212577	0.0169514	0.0441283	0.00272936
131													0.0291309	0.124851	0.024236	0.0244053	0.110639	0.0221254	0.00853405	0.290011	0.0715816	0.00399269	0.185986	0.0509784
132													0.0334889	0.108828	0.021034	0.0200413	0.0775883	0.00598759	0.00662922	0.236064	0.0639131	0.0103453	0.193093	0.0720653
133													0.0459731	0.119285	0.00571423	0.0167151	0.0603408	0.00256084	0.00791176	0.191703	0.0686189	0.00830049	0.188543	0.0831006
134													0.039009	0.0404068	0.00209054	0.013817	0.0583759	0.00358035	0.00687395	0.194568	0.0595016	0.00723059	0.159256	0.0695152
135													0.0143691	0.0782806	0.291495	0.0250964	0.153791	0.137543	0.00850388	0.160707	0.0849328	0.00831109	0.147971	0.0800832
136													0.0162732	0.103004	0.29424	0.0105482	0.135106	0.162925	0.0066171	0.113529	0.100091	0.00927086	0.116469	0.0840237
137													0.0152756	0.0907427	0.26476	0.00415331	0.108534	0.110902	0.00590549	0.100182	0.10624	0.0143804	0.0945718	0.0605658
138													0.0117478	0.0887689	0.230977	0.0105455	0.121548	0.0725256	0.00795152	0.0902988	0.0919773	0.0213565	0.0943519	0.0519027
139													0.0112592	0.089548	0.19303	0.0111767	0.126753	0.0485527	0.0129973	0.116214	0.0585138	0.0265934	0.100093	0.0234611
140													0.00910791	0.0869543	0.213997	0.0127293	0.139625	0.0648752	0.0186548	0.117322	0.0278467	0.0288715	0.0953614	0.0209276
141													0.0154171	0.153162	0.106401	0.0107446	0.138947	0.0519117	0.0237442	0.132431	0.0125372	0.0285804	0.0942387	0.0102378
142													0.0183442	0.144174	0.0904028	0.00882486	0.0902523	0.0231263	0.0244424	0.131178	0.00537126	0.0274772	0.0813702	0.0017977
143													0.0257854	0.181609	0.0578685	0.00805173	0.0857984	0.0105753	0.0216155	0.0771231	0.0107025	0.0190501	0.0799639	0.0105145
144													0.0399849	0.214208	0.0227268	0.013611	0.128478	0.0156306	0.0115654	0.258642	0.110449	0.0023102	0.140166	0.0463551
145													0.0252858	0.131279	0.00642472	0.0131738	0.0877564	0.00425636	0.0106728	0.243547	0.118834	0.00492602	0.192922	0.0840082
146													0.0253172	0.0875626	0.270305	0.0105919	0.132352	0.158453	0.00713563	0.218074	0.102297	0.00503275	0.19416	0.0746516
147													0.0260833	0.0767597	0.320404	0.00816702	0.131573	0.134217	0.0069419	0.223211	0.0972539	0.00484909	0.199956	0.085087
148													0.012331	0.0773954	0.261157	0.00579519	0.11046	0.124685	0.00896017	0.189649	0.116121	0.00676493	0.145133	0.0737235
149													0.00944727	0.0697623	0.30136	0.00703501	0.127833	0.10048	0.00794403	0.124457	0.110936	0.00799536	0.110169	0.0738529
150													0.00978427	0.134287	0.239128	0.00495873	0.120058	0.173479	0.00586222	0.102766	0.102944	0.0114542	0.0997957	0.0604424
151													0.0116248	0.143626	0.197957	0.00378769	0.12896	0.112802	0.00699393	0.0901132	0.0809136	0.0181886	0.0983172	0.0501177
152													0.0131627	0.137217	0.192295	0.0030065	0.0828206	0.0377599	0.0125786	0.0962973	0.0854483	0.0238598	0.104719	0.0279957
153													0.0154813	0.200219	0.126481	0.00576251	0.0524464	0.00904457	0.0248605	0.116079	0.0445576	0.0234256	0.0991118	0.0269315
154													0.0330966	0.0883059	0.299032	0.00838279	0.143482	0.101439	0.0226887	0.12015	0.016092	0.0215158	0.108938	0.0278603
155													0.0155495	0.0849791	0.317955	0.00733075	0.113468	0.141162	0.0101792	0.0384648	0.0211404	0.018614	0.115935	0.0138926
156													0.0134533	0.0721051	0.321407	0.00506354	0.0895725	0.185484	0.0111641	0.169118	0.181794	0.00610677	0.167354	0.0831313
157													0.0107838	0.128852	0.242573	0.00780623	0.0903072	0.253782	0.0126016	0.172886	0.160418	0.00790146	0.175792	0.106563
158													0.0134029	0.123348	0.251632	0.00643898	0.112276	0.188848	0.0099409	0.184607	0.154707	0.0109965	0.175206	0.123282
159													0.0143017	0.154304	0.229205	0.00100251	0.135596	0.0963137	0.0109162	0.15915	0.196588	0.00608209	0.129113	0.09905
160													0.0288626	0.0314185	0.271632	0.0108077	0.124441	0.138764	0.00861343	0.119393	0.144352	0.00854875	0.101796	0.0841258
161													0.0293937	0.0601792	0.303192	0.0111157	0.0979839	0.217519	0.00689511	0.112544	0.0942002	0.0104886	0.0944125	0.0582148
162													0.020452	0.0824232	0.338352	0.0126922	0.103634	0.195712	0.00754423	0.101022	0.0753178	0.0149915	0.0984424	0.0542255
163													0.0201248	0.100633	0.314006	0.00746008	0.116105	0.143122	0.0115902	0.0828513	0.122201	0.0197084	0.102588	0.0294624
164													0.0124037	0.140808	0.177834	0.000449461	0.0783789	0.0886763	0.0219609	0.10613	0.0856397	0.0197863	0.0981827	0.0216244
165													0.0384278	0.0309364	0.254184	0.00632208	0.1211	0.138258	0.0231103	0.10928	0.0186864	0.0214385	0.111627	0.0378547
166													0.0344849	0.0423453	0.362024	0.00722459	0.11895	0.159888	0.0197311	0.0278803	0.0141614	0.0195031	0.110599	0.0143474
167																			0.0221555	0.0328332	0.0172943	0.0121645	0.0784946	0.0181318
168																			0.0152091	0.130556	0.232368	0.0064639	0.124143	0.111734
169																			0.00993657	0.116798	0.241967	0.0182369	0.157372	0.179391
170																			0.0134753	0.15317	0.217832	0.025874	0.162414	0.154767
171																			0.0142431	0.135256	0.254983	0.00555088	0.146015	0.124472
172																			0.0120729	0.110816	0.214197	0.00481333	0.112767	0.113543
173																			0.0124117	0.108922	0.1365	0.0085901	0.108295	0.0658445
174																			0.00916331	0.113006	0.0827374	0.0119656	0.103792	0.0494687
175																			0.0096427	0.0712825	0.158198	0.017281	0.119652	0.0260906
176																			0.0167739	0.091303	0.114852	0.0221061	0.123494	0.045042
177																			0.0262529	0.146098	0.0222024	0.0256089	0.119738	0.0324098
178																			0.0331118	0.100432	0.0261812	0.024755	0.0937711	0.0117571
179																			0.0355755	0.117986	0.0128715	0.0184838	0.0634081	0.0025799
180																			0.0505101	0.111725	0.00483164	0.0173599	0.0534746	0.00208019
181																			0.0378461	0.0314702	0.00162923	0.0131089	0.0526128	0.00227874
182																			0.011797	0.0725169	0.314159	0.033449	0.150428	0.145973
183																			0.0149772	0.107372	0.279606	0.0197732	0.160221	0.152352
184																			0.0158729	0.098934	0.298752	0.00526547	0.11712	0.134668
185																			0.0145758	0.094364	0.237014	0.00447382	0.107458	0.0954218
186																			0.0121084	0.0938066	0.213417	0.0127068	0.123307	0.0575343
187																			0.0121377	0.0950738	0.168392	0.0110123	0.121856	0.0493506
188																			0.00872683	0.0722856	0.217731	0.0142321	0.142107	0.050163
189																			0.0154676	0.131381	0.115475	0.0155581	0.146505	0.0462055
190																			0.0184316	0.15646	0.0715058	0.0108009	0.115861	0.0293565
191																			0.0225292	0.139909	0.0659931	0.0106257	0.0917695	0.0184628
192																			0.0331626	0.200312	0.0308374	0.0077357	0.107005	0.0109332
193																			0.0484974	0.197381	0.011634	0.0181668	0.123992	0.0128359
194																			0.0291344	0.104675	0.0044652	0.0141034	0.0912012	0.00472971
195																			0.0199188	0.0805074	0.272695	0.00872825	0.139825	0.167207
196																			0.0214737	0.0876092	0.318479	0.0137231	0.133089	0.176561
197																			0.0175093	0.0758179	0.284677	0.00437709	0.114815	0.130166
198																			0.0101331	0.0732538	0.26459	0.00838524	0.121319	0.103896
199																			0.00904414	0.0726355	0.267633	0.00901418	0.136383	0.0652867
200																			0.00852225	0.113488	0.257414	0.00536996	0.123939	0.128255
201																			0.010376	0.162309	0.170468	0.00512709	0.133992	0.116969
202																			0.0142143	0.134603	0.187842	0.00216475	0.110377	0.0435499
203																			0.014503	0.16258	0.12452	0.00679251	0.0346046	0.007449
204																			0.0205594	0.214451	0.104799	0.0061043	0.0829656	0.0133728
205																			0.0208438	0.217126	0.0598537	0.0107561	0.110801	0.0131913
206																			0.0402367	0.0770902	0.288156	0.0070323	0.131214	0.074197
207																			0.0286273	0.0827211	0.322257	0.00709403	0.129486	0.137391
208																			0.0120796	0.0922916	0.266499	0.0047851	0.104058	0.127893
209																			0.0113303	0.0682325	0.329567	0.00506452	0.106682	0.145667
210																			0.00945785	0.120757	0.257823	0.00414422	0.101972	0.246991
211																			0.0130461	0.14431	0.202939	0.00834454	0.120174	0.172935
212																			0.0129441	0.122645	0.250988	0.00127598	0.117763	0.110688
213																			0.012202	0.177713	0.161321	0.00285922	0.0909081	0.0269143
214																			0.0271833	0.0885086	0.292546	0.0108128	0.154369	0.108475
215																			0.0184027	0.0644276	0.33712	0.0092279	0.114373	0.1627
216																			0.0169524	0.0696082	0.320353	0.00610684	0.0806798	0.21385
217																			0.0125561	0.115664	0.271734	0.00948766	0.0821025	0.245652
218																			0.0132632	0.114931	0.280645	0.00918021	0.106201	0.201965
219																			0.016934	0.143906	0.255465	0.00101159	0.118409	0.172286
220																			0.0122318	0.165972	0.200007	0.000781531	0.132368	0.0596071
221																			0.0347736	0.019017	0.241383	0.0108244	0.126215	0.141375
222																			0.033126	0.0562776	0.291841	0.0127253	0.106591	0.210354
223																			0.0252688	0.0729261	0.349881	0.0120512	0.107223	0.197457
224																			0.0224781	0.074647	0.344492	0.0113079	0.132662	0.116505
225																			0.017687	0.138646	0.216087	0.00111138	0.0774209	0.0994702
226																			0.0402092	0.027301	0.247173	0.00531025	0.123226	0.133196
227																			0.0375962	0.042514	0.363551	0.00706241	0.121055	0.15856
228																			0.0244096	0.034166	0.307268	0.00314152	0.0981678	0.111107

## Sheet: FigureS3
P2-S1	Grid size: 2.5 x 2.5mm						Grid size: 2.0 x 2.0mm						Grid size: 1.75 x 1.75 mm						Grid size: 1.5 x 1.5 mm
	X Axis: Histology			Y Axis: DBSI			X Axis: Histology			Y Axis: DBSI			X Axis: Histology			Y Axis: DBSI			X Axis: Histology			Y Axis: DBSI
N	Nuclei density (%)	Collagen density (%)	Muscle density (%)	Cell fraction (%)	Collagen fraction (%)	Muscle fraction (%)	Nuclei density (%)	Collagen density (%)	Muscle density (%)	Cell fraction (%)	Collagen fraction (%)	Muscle fraction (%)	Nuclei density (%)	Collagen density (%)	Muscle density (%)	Cell fraction (%)	Collagen fraction (%)	Muscle fraction (%)	Nuclei density (%)	Collagen density (%)	Muscle density (%)	Cell fraction (%)	Collagen fraction (%)	Muscle fraction (%)
1	0.0327411	0.240082	0.0779963	0.00870859	0.0638798	0.026858	0.0254166	0.247426	0.0777093	0.0118923	0.0685487	0.0134301	0.0268029	0.20343	0.0638352	0.0122709	0.0606391	0.00594827	0.0333831	0.126802	0.0462883	0.0120402	0.0439866	0.00178424
2	0.0258951	0.242826	0.0966073	0.0127409	0.0727402	0.0253309	0.0264266	0.233799	0.0998294	0.0114759	0.0680799	0.00756807	0.0255147	0.242726	0.0945806	0.0112907	0.0704596	0.0045826	0.0278778	0.206523	0.0781994	0.012103	0.0664254	0.00228613
3	0.0310475	0.141331	0.0860973	0.0129261	0.0668556	0.0143815	0.0317844	0.137855	0.0781055	0.0103471	0.062703	0.00813287	0.0298898	0.17682	0.090056	0.0099122	0.0621336	0.00650253	0.0254725	0.20825	0.0885724	0.0101748	0.0698043	0.00337365
4	0.0328233	0.100922	0.0793889	0.0129423	0.0554948	0.00765935	0.0352307	0.0893746	0.067086	0.0105925	0.0565107	0.00412201	0.0364416	0.0792856	0.0595928	0.0100583	0.0558223	0.00261996	0.0362947	0.0632336	0.0466559	0.00979048	0.0583226	0.00206907
5	0.0340416	0.083036	0.0644126	0.0117702	0.0475254	0.00625236	0.0356694	0.0740941	0.0553174	0.0107948	0.0484463	0.00385725	0.0375962	0.0608529	0.0504127	0.00946812	0.0500787	0.00204891	0.0390589	0.246563	0.0896016	0.00895283	0.0792034	0.0320224
6	0.0398507	0.288737	0.11424	0.00824919	0.0714989	0.0463614	0.0319376	0.281423	0.103709	0.011401	0.08344	0.0569905	0.0359909	0.299867	0.106199	0.0104421	0.0863514	0.0556473	0.0242635	0.305567	0.0907162	0.0118787	0.0813689	0.0417427
7	0.027544	0.196552	0.0987729	0.0116067	0.0712299	0.0356505	0.0271289	0.181884	0.0938701	0.0136911	0.0691553	0.0335801	0.0239165	0.242964	0.0968181	0.0138553	0.0763187	0.041303	0.0249923	0.258485	0.104655	0.0132492	0.0708707	0.0223319
8	0.0276393	0.110397	0.0989115	0.0134547	0.0559674	0.0172491	0.0310225	0.115264	0.088284	0.0151297	0.0675963	0.0247028	0.0314114	0.158743	0.0944775	0.0146317	0.0708946	0.0273892	0.0304438	0.187369	0.0977594	0.0136036	0.0683304	0.0152906
9	0.0265702	0.0953183	0.112061	0.0129811	0.0485089	0.00858467	0.0305241	0.110838	0.097412	0.0146108	0.0603457	0.00928651	0.0310117	0.119786	0.0884317	0.0152262	0.0659693	0.014199	0.0307738	0.128199	0.0844295	0.0135758	0.0665368	0.00981117
10	0.0291262	0.101665	0.103893	0.0138439	0.0527539	0.0112495	0.0305682	0.0983231	0.0920737	0.0147018	0.0490256	0.0133709	0.0313013	0.112328	0.0950812	0.0145934	0.0559485	0.01157	0.0314908	0.114194	0.0894752	0.0140884	0.0585936	0.00710226
11	0.0258026	0.0729148	0.0769314	0.013086	0.0429552	0.00800091	0.0323091	0.108758	0.0832239	0.0144055	0.0510064	0.0112612	0.0316242	0.0933999	0.0776352	0.0142411	0.0444222	0.0117431	0.0326765	0.0944744	0.0688986	0.0128502	0.0421956	0.0116411
12	0.0433834	0.277352	0.143664	0.0133331	0.0931934	0.0288946	0.0379611	0.295698	0.111459	0.00691229	0.0572566	0.0327691	0.0335985	0.102267	0.0713685	0.0134584	0.0465876	0.00747469	0.0337906	0.0861764	0.0615144	0.0125357	0.0415009	0.00387922
13	0.0289087	0.218269	0.122487	0.0183393	0.0814885	0.0391263	0.0368502	0.242479	0.108634	0.0105731	0.0820518	0.0470717	0.0395005	0.26654	0.11319	0.0091029	0.0825189	0.0586136	0.0342248	0.0767363	0.0581948	0.0107438	0.0488183	0.00197087
14	0.024011	0.133395	0.123706	0.0174108	0.0618524	0.0231963	0.0253785	0.181765	0.102657	0.0110427	0.0675577	0.0291927	0.0262142	0.206651	0.0906975	0.0108629	0.0700322	0.0291518	0.0463828	0.327629	0.128786	0.00729263	0.0810521	0.05586
15	0.0230215	0.0794401	0.113914	0.0121914	0.0407483	0.0104164	0.0262773	0.117073	0.108326	0.0135197	0.0531814	0.0144187	0.0274038	0.114517	0.107189	0.0118929	0.0573695	0.0201932	0.0296001	0.255091	0.0964473	0.0117458	0.077617	0.0522763
16	0.0228102	0.0910188	0.0945476	0.01254	0.0500787	0.00835552	0.0251018	0.0873782	0.106964	0.0112906	0.0400238	0.005353	0.026952	0.0930898	0.0819697	0.0127526	0.048679	0.00916158	0.0252533	0.174643	0.0898044	0.0131689	0.0668693	0.03466
17	0.0467491	0.303551	0.184614	0.0228566	0.127663	0.0555615	0.025545	0.0988202	0.122432	0.0133544	0.0471328	0.00996153	0.0266486	0.0982087	0.121372	0.013242	0.0537057	0.00901676	0.0320063	0.0937403	0.0975495	0.013963	0.0651632	0.0302174
18	0.0298293	0.241622	0.149756	0.0246223	0.0969389	0.0400259	0.0293591	0.0928747	0.10078	0.0134746	0.0555832	0.00998275	0.0291921	0.100509	0.109261	0.0141209	0.0504801	0.0101164	0.0297193	0.0955779	0.0780333	0.0155997	0.0603771	0.0155411
19	0.0264814	0.111935	0.111258	0.0188174	0.05512	0.0205671	0.0454539	0.270824	0.142695	0.0100035	0.0935126	0.0200695	0.0308133	0.0988684	0.0970468	0.0145465	0.0614643	0.014334	0.0301664	0.116	0.110497	0.0140186	0.0608656	0.00814236
20	0.0238657	0.0564009	0.113428	0.0121815	0.0401718	0.0163211	0.0368541	0.267013	0.133989	0.0168094	0.087432	0.0338984	0.0402517	0.268389	0.116178	0.00739914	0.0663569	0.0195343	0.0292634	0.0954987	0.102773	0.0148324	0.0494166	0.0132831
21	0.0224393	0.0653401	0.0889431	0.00968241	0.0467295	0.0122503	0.0268734	0.192016	0.115636	0.0190207	0.0767243	0.038213	0.0405509	0.256711	0.127037	0.0124924	0.08549	0.0337769	0.0310965	0.112302	0.0936087	0.0146938	0.0551095	0.0116653
22	0.039052	0.181708	0.0996003	0.0213061	0.0972933	0.0714287	0.0235225	0.135676	0.124958	0.0181057	0.0656521	0.0242427	0.0286612	0.206951	0.109146	0.0145261	0.0786539	0.0434911	0.0313608	0.104167	0.088744	0.0157742	0.0572746	0.0192211
23	0.0493185	0.282833	0.19135	0.0272656	0.154495	0.0866761	0.0225472	0.08457	0.121442	0.0128738	0.0422448	0.0117039	0.0252426	0.14863	0.115234	0.0165582	0.0668045	0.0284286	0.0452128	0.285683	0.130887	0.00895432	0.0811316	0.0549469
24	0.0304053	0.233268	0.141357	0.0275636	0.131148	0.0407221	0.0227704	0.0846921	0.10456	0.0118048	0.0424013	0.00819709	0.0251064	0.115396	0.129665	0.0142444	0.0447944	0.0097983	0.0351793	0.2299	0.10174	0.0109012	0.0818433	0.0447648
25	0.0276201	0.0850657	0.0988591	0.017343	0.0650707	0.0204778	0.0218118	0.088489	0.0785358	0.01299	0.054126	0.00760154	0.0221149	0.0799509	0.107932	0.00986019	0.0333763	0.00650015	0.0246514	0.20063	0.0975022	0.00956927	0.0713522	0.0313656
26	0.023546	0.065672	0.119211	0.00601426	0.0551445	0.0537737	0.0503703	0.277234	0.178	0.019277	0.127057	0.0454095	0.0220918	0.102267	0.114124	0.0129248	0.0457171	0.00882391	0.0247263	0.137722	0.118908	0.0135079	0.0606772	0.0212124
27	0.0555964	0.270317	0.193153	0.0320051	0.162953	0.102703	0.0358626	0.310531	0.165399	0.0238521	0.108416	0.0493535	0.0253254	0.0741924	0.0900182	0.0134985	0.0510399	0.00664809	0.0259408	0.102651	0.1002	0.0119332	0.03936	0.007075
28	0.0354234	0.182204	0.130951	0.0241804	0.144909	0.0435005	0.0288782	0.214001	0.139696	0.0226253	0.0846242	0.0356338	0.0470412	0.268619	0.152365	0.012474	0.112425	0.0217611	0.0244651	0.0788828	0.107972	0.0110222	0.040552	0.00526886
29	0.0286963	0.0611703	0.112776	0.0162183	0.0744069	0.0152138	0.0256589	0.111618	0.113956	0.018578	0.0536218	0.0197747	0.0418864	0.305637	0.154389	0.0184266	0.0961111	0.0378387	0.0243884	0.0956994	0.130656	0.0133842	0.0452077	0.0104432
30	0.0205727	0.0569365	0.125187	0.0054258	0.0564933	0.0415685	0.0225441	0.0669144	0.120013	0.0139139	0.0418745	0.0154466	0.0282692	0.247475	0.136362	0.0220124	0.0905141	0.040408	0.0294696	0.10594	0.110884	0.0125082	0.0528774	0.0108121
31	0.0768711	0.218533	0.188583	0.0327964	0.160537	0.0853351	0.0259695	0.055331	0.105099	0.0121421	0.0415508	0.00844733	0.0250409	0.163938	0.118237	0.0199838	0.071668	0.0337584	0.0304217	0.0775913	0.0921113	0.0155805	0.0591135	0.00738625
32	0.0465425	0.212822	0.17073	0.0252341	0.167143	0.0541818	0.0209818	0.0768009	0.0719734	0.0089672	0.0491537	0.00753424	0.0218559	0.0985819	0.133354	0.0178162	0.0567987	0.0191947	0.0456761	0.269101	0.14328	0.0112575	0.0942383	0.0232361
33	0.0308662	0.106854	0.125784	0.0155343	0.0961904	0.0155454	0.0553579	0.256904	0.203463	0.025392	0.138455	0.099511	0.0244555	0.0622787	0.110316	0.0125475	0.0431986	0.013344	0.0337428	0.24486	0.126617	0.0163563	0.083545	0.0354436
34	0.0236198	0.0866921	0.134542	0.00694111	0.0904547	0.0409042	0.0400266	0.324445	0.175374	0.0279861	0.144534	0.0535111	0.0255977	0.0858192	0.10597	0.0121663	0.0493061	0.0100562	0.0279212	0.190873	0.109862	0.0175213	0.0739902	0.0393163
35	0.0093754	0.0638408	0.172208	0.00178866	0.0804045	0.0525357	0.0280189	0.200909	0.141429	0.0263139	0.10062	0.0355635	0.0205048	0.0924111	0.0620444	0.0106959	0.0557208	0.00735737	0.0247526	0.143018	0.115894	0.0180016	0.0684847	0.0287466
36	0.0884521	0.202687	0.167363	0.0324062	0.167038	0.0659507	0.0283494	0.092675	0.0961337	0.0193223	0.0547771	0.0169982	0.0544299	0.252835	0.191018	0.0225004	0.135594	0.0682297	0.0237767	0.12443	0.136011	0.0163806	0.055053	0.0143643
37	0.0664483	0.24427	0.176353	0.0240304	0.184714	0.0788628	0.0252299	0.0600033	0.110166	0.00994922	0.0472542	0.0374946	0.0421345	0.330926	0.179069	0.0245258	0.126334	0.051651	0.0228283	0.0835168	0.107538	0.0104406	0.0364355	0.00862355
38	0.0405007	0.156161	0.153411	0.00807454	0.109765	0.0201274	0.021779	0.0593449	0.112819	0.00668792	0.0491065	0.0339071	0.0289655	0.247913	0.157766	0.0256483	0.0989989	0.0416817	0.0202946	0.0826153	0.109848	0.0117527	0.0379805	0.00634229
39	0.0306284	0.100633	0.138596	0.00699251	0.0943365	0.018795	0.0170346	0.0739985	0.0749245	0.00403589	0.0427789	0.0172593	0.0282602	0.138901	0.11375	0.0208244	0.0615337	0.0180028	0.0211407	0.100107	0.0874142	0.0133768	0.0507833	0.0075811
40	0.0280612	0.0631231	0.142462	0.00491359	0.0914602	0.0304804	0.0544521	0.236684	0.201858	0.0314259	0.142162	0.119047	0.0247286	0.0877095	0.109077	0.0163797	0.045554	0.0205492	0.0239809	0.0661083	0.0811546	0.0133577	0.0535098	0.00761595
41	0.0235643	0.053745	0.127309	0.00475267	0.0938112	0.0389171	0.0395304	0.300713	0.158914	0.0266185	0.171769	0.0613762	0.0228692	0.0472549	0.11454	0.0115324	0.0340993	0.0107523	0.0468669	0.251572	0.135794	0.0127795	0.116989	0.0239231
42	0.0767263	0.18417	0.138494	0.0195861	0.151802	0.043166	0.0289627	0.174521	0.120687	0.0267871	0.122474	0.0289885	0.0235697	0.049878	0.0971773	0.0116828	0.0401496	0.00866261	0.0486505	0.314726	0.171566	0.0165222	0.106995	0.033459
43	0.0853918	0.272947	0.211658	0.0260196	0.199562	0.0822029	0.0274138	0.0721543	0.100123	0.0156195	0.0677078	0.0167915	0.0555788	0.230557	0.197626	0.0270146	0.131129	0.122375	0.0331796	0.296655	0.149552	0.0223714	0.0963799	0.0453053
44	0.0528014	0.213163	0.184136	0.0147519	0.15646	0.0415182	0.0234906	0.0531709	0.103707	0.00554054	0.0547117	0.0468009	0.0463498	0.327522	0.182411	0.0265367	0.158273	0.0617371	0.0274146	0.23669	0.138243	0.0221405	0.0909174	0.0420093
45	0.0374072	0.117671	0.150819	0.00938155	0.103763	0.0104102	0.0182245	0.102501	0.174313	0.00260682	0.0585899	0.0695401	0.0280667	0.259442	0.158233	0.0294406	0.132668	0.0482164	0.0253117	0.158166	0.117858	0.0197859	0.0687859	0.0325429
46	0.0360951	0.0808718	0.129123	0.00648948	0.0673534	0.0100903	0.0605315	0.239083	0.206875	0.0319437	0.14	0.112404	0.029142	0.119533	0.10792	0.0225306	0.0721099	0.0176587	0.0223066	0.0950565	0.132016	0.0186954	0.0562633	0.0184693
47	0.09215	0.261293	0.224287	0.0262912	0.188905	0.0918831	0.0492163	0.288561	0.166245	0.0295295	0.184571	0.0821742	0.027738	0.0687694	0.0908757	0.0139965	0.0527262	0.0311287	0.0224273	0.0632836	0.124701	0.0133566	0.0452954	0.0174655
48	0.061562	0.256293	0.182821	0.0225142	0.166876	0.0698546	0.0324465	0.123444	0.119564	0.022555	0.12294	0.0305795	0.0246114	0.0573933	0.118777	0.00656165	0.05168	0.0486826	0.0291674	0.0639872	0.10719	0.0121222	0.0442621	0.0097791
49	0.0487795	0.189877	0.183716	0.0138959	0.144296	0.034495	0.029676	0.0547016	0.119392	0.0165038	0.0747044	0.0138328	0.0201808	0.0851134	0.12797	0.00378441	0.0596232	0.0484921	0.0229534	0.096724	0.101891	0.0120918	0.0552723	0.0102933
50	0.0425982	0.145883	0.134421	0.00617917	0.127927	0.026199	0.0219754	0.0517269	0.0988254	0.00739505	0.0500465	0.0289428	0.0561777	0.222032	0.203234	0.0339138	0.134462	0.125703	0.0571529	0.224329	0.178003	0.0228314	0.137149	0.0789255
51	0.0928386	0.239085	0.23351	0.0172856	0.149078	0.0893115	0.0131723	0.0523072	0.17569	0.0030741	0.0588825	0.0380273	0.0459861	0.306364	0.170107	0.027422	0.177196	0.0724555	0.0489223	0.324745	0.19475	0.0227054	0.134246	0.0544388
52	0.0734651	0.281281	0.212036	0.0209885	0.168694	0.0912822	0.0802539	0.201846	0.171721	0.0285216	0.135189	0.0723414	0.0299332	0.21501	0.125911	0.0266449	0.144671	0.0386054	0.0326534	0.309195	0.170734	0.0269578	0.117668	0.048691
53	0.0608685	0.230921	0.192081	0.0162857	0.173361	0.0617556	0.0633099	0.254674	0.197371	0.0330178	0.187158	0.0874082	0.0288583	0.101665	0.111827	0.0214294	0.0873384	0.0172771	0.0302508	0.214598	0.147182	0.0243506	0.0877742	0.034897
54	0.0839609	0.24591	0.214848	0.0164059	0.142705	0.109472	0.0367339	0.182687	0.165288	0.0220234	0.147799	0.0382557	0.0246367	0.0461989	0.0907477	0.00952833	0.0606677	0.022741	0.0277192	0.128728	0.108649	0.0204695	0.0574523	0.0144962
55	0.075498	0.197722	0.191767	0.0170272	0.159922	0.0985884	0.0302581	0.0950209	0.120584	0.0172254	0.0911533	0.0126055	0.0226378	0.067866	0.124498	0.00377073	0.0533882	0.0655207	0.0250281	0.0909306	0.105476	0.0165986	0.0461113	0.0217059
56							0.0240195	0.085637	0.127257	0.00962499	0.0814313	0.033783	0.0141494	0.107671	0.189669	0.00251195	0.0481938	0.0469456	0.0220273	0.0573956	0.119216	0.0126162	0.0349021	0.0122975
57							0.0169159	0.0735379	0.14167	0.00231205	0.0905666	0.04774	0.0613448	0.228282	0.207134	0.0300187	0.13262	0.106054	0.0238151	0.0398073	0.097092	0.0110717	0.0315825	0.00586977
58							0.00708146	0.0655164	0.18819	0.00186787	0.0858842	0.0621783	0.0552164	0.30278	0.181813	0.0337907	0.182151	0.0994615	0.0232149	0.0575949	0.0961067	0.0113836	0.0482725	0.00909221
59							0.0924172	0.179428	0.139066	0.0298297	0.144176	0.0535936	0.0352794	0.176844	0.129285	0.0226593	0.154459	0.0459725	0.057755	0.212698	0.176323	0.0273697	0.118694	0.134058
60							0.0784782	0.223766	0.200323	0.038771	0.192171	0.0882919	0.0315734	0.0743871	0.1242	0.0199399	0.0873946	0.0165984	0.0531513	0.302266	0.209301	0.0248166	0.157252	0.0786551
61							0.0497508	0.204625	0.153157	0.0170728	0.165731	0.0580758	0.0258807	0.0411437	0.0996824	0.0135566	0.0619201	0.0116065	0.0366373	0.32973	0.166919	0.0295865	0.147639	0.0535516
62							0.0368994	0.144589	0.128107	0.00850321	0.103601	0.0123766	0.0201471	0.0620229	0.122553	0.00408429	0.0557131	0.045507	0.0270953	0.224087	0.156228	0.028477	0.117577	0.0440234
63							0.0287962	0.0998356	0.131674	0.00706655	0.098122	0.0219853	0.0094949	0.0426161	0.173299	0.00312133	0.0495797	0.02326	0.0291137	0.107841	0.101407	0.0217889	0.0632177	0.0148124
64							0.0247114	0.0837438	0.147251	0.00453343	0.101793	0.0464891	0.0804618	0.19918	0.159204	0.0268958	0.126978	0.0618174	0.0290519	0.0725364	0.0908508	0.0160092	0.0512693	0.0260498
65							0.022284	0.0628694	0.168833	0.00263077	0.0951941	0.0308188	0.0677529	0.242051	0.207211	0.0335666	0.178773	0.0976585	0.0260027	0.055543	0.113343	0.00734382	0.0505989	0.0490401
66							0.0192748	0.0687616	0.143739	0.00377276	0.109551	0.0578142	0.0419128	0.234135	0.177938	0.025359	0.173107	0.0551302	0.0219333	0.0626248	0.116043	0.00603872	0.0556658	0.0440769
67							0.0782066	0.18885	0.115182	0.0193201	0.124633	0.0310127	0.0334312	0.115913	0.138132	0.0192879	0.111791	0.0174532	0.0198578	0.0868459	0.112966	0.0033773	0.0523464	0.0333363
68							0.0945226	0.230772	0.201914	0.0323343	0.204037	0.0764565	0.0252305	0.0801445	0.119507	0.0157151	0.0761272	0.0155133	0.0609006	0.19411	0.180642	0.0343751	0.119584	0.135475
69							0.0660783	0.282305	0.180185	0.0195438	0.177113	0.0898789	0.0237753	0.0837062	0.129034	0.00579661	0.0877767	0.0456442	0.0499259	0.278716	0.199678	0.0261092	0.168051	0.0840161
70							0.0470555	0.175225	0.190926	0.0084856	0.120421	0.0223406	0.0128297	0.0635757	0.134143	0.00142009	0.0790878	0.0421719	0.0341906	0.306726	0.152735	0.0267971	0.16926	0.0595143
71							0.0347736	0.125351	0.162622	0.00833986	0.101829	0.00790993	0.00573719	0.0656664	0.193765	0.00193789	0.0884071	0.0655491	0.02876	0.202431	0.1235	0.028932	0.133825	0.0305432
72							0.0332529	0.0841261	0.130355	0.00693187	0.0792159	0.0156796	0.0962957	0.173707	0.124557	0.0279903	0.135675	0.0446682	0.0290795	0.101183	0.109189	0.0206869	0.0815473	0.0149285
73							0.0323591	0.0363912	0.120364	0.00737954	0.0704056	0.0192307	0.0794801	0.201508	0.204014	0.0398608	0.17882	0.0912499	0.0240135	0.0516641	0.0878377	0.0109182	0.0620168	0.0241843
74							0.0240282	0.0286164	0.0944162	0.00469307	0.0611192	0.0192888	0.0588943	0.240405	0.171678	0.0254696	0.190757	0.0705231	0.023157	0.0568152	0.114433	0.00422155	0.0538163	0.0505639
75							0.0987028	0.20767	0.20532	0.0268546	0.20172	0.0763876	0.0388677	0.146374	0.123608	0.0107441	0.119186	0.020304	0.0207797	0.110453	0.167847	0.00246556	0.0672371	0.0971155
76							0.078949	0.296608	0.212197	0.0253054	0.196189	0.0779625	0.0309958	0.130238	0.129572	0.00876083	0.103052	0.0176084	0.058309	0.221474	0.202392	0.0317514	0.128276	0.102404
77							0.0537264	0.223865	0.176903	0.0172575	0.168802	0.0454593	0.0273401	0.0882184	0.13898	0.0062628	0.0998783	0.0365514	0.0562317	0.282771	0.193469	0.0372109	0.163746	0.116098
78							0.0411417	0.126153	0.149239	0.0106732	0.122025	0.0138804	0.0203595	0.0880579	0.160531	0.00280925	0.105381	0.0514299	0.043586	0.28538	0.15033	0.0249714	0.186299	0.0636206
79							0.0354045	0.108457	0.141135	0.00681429	0.0766873	0.0072445	0.0204752	0.066236	0.18155	0.00189987	0.093327	0.0301545	0.0318811	0.121711	0.108121	0.0229338	0.122217	0.0301833
80							0.038526	0.0849688	0.123028	0.00559696	0.0649387	0.00682824	0.0181082	0.0681249	0.150599	0.00325814	0.108949	0.0641388	0.0294341	0.0719313	0.123308	0.0187525	0.0818212	0.0182227
81							0.0705038	0.207341	0.175889	0.020843	0.169414	0.0732063	0.0753752	0.17074	0.10462	0.0188935	0.118257	0.0290428	0.0269019	0.0398066	0.0965371	0.0120137	0.0633587	0.012441
82							0.09053	0.282322	0.220969	0.0276702	0.188641	0.0950604	0.0915841	0.213804	0.194009	0.0358937	0.191111	0.0741856	0.0225861	0.0500069	0.0927817	0.00543569	0.0405019	0.032644
83							0.0599511	0.254936	0.179602	0.0233041	0.164819	0.0711727	0.0761097	0.293594	0.186408	0.0260216	0.201381	0.0964389	0.0148061	0.0537682	0.196787	0.00330773	0.0583539	0.0530789
84							0.0510314	0.200737	0.184583	0.0162258	0.152796	0.0415843	0.0473491	0.186403	0.165631	0.00952259	0.123601	0.0417267	0.0683145	0.218853	0.17532	0.0249597	0.118157	0.0624347
85							0.0458844	0.181819	0.186051	0.00879632	0.134341	0.0239872	0.0391322	0.15161	0.175262	0.0064254	0.0989553	0.0083355	0.0624897	0.241892	0.214824	0.0307829	0.157472	0.116048
86							0.0366426	0.113036	0.0915655	0.00417778	0.126556	0.0290216	0.0310201	0.101877	0.135846	0.00814824	0.088223	0.00795929	0.0526756	0.301635	0.180923	0.0309224	0.195308	0.0887121
87							0.1069	0.261273	0.243145	0.0239124	0.174821	0.105931	0.0324347	0.0707715	0.121742	0.005996	0.0852023	0.0235738	0.0338413	0.164797	0.144396	0.0236706	0.147286	0.04262
88							0.0690629	0.287005	0.204865	0.022255	0.170206	0.0854151	0.0320292	0.0360856	0.129348	0.00717799	0.0816208	0.0226982	0.0326265	0.0823513	0.126326	0.0207801	0.0943625	0.0131069
89							0.0579465	0.238567	0.19104	0.0167944	0.169011	0.0599408	0.0234538	0.0444506	0.101687	0.00494401	0.0878544	0.0324908	0.0265786	0.0486622	0.108728	0.016472	0.0701761	0.0127384
90							0.0566745	0.188935	0.167172	0.0142795	0.168006	0.0496152	0.101377	0.202039	0.185109	0.0244522	0.197443	0.0614515	0.0211447	0.0713261	0.113537	0.00628562	0.0578854	0.0360929
91							0.0913004	0.242835	0.228041	0.0129555	0.139983	0.0920399	0.0914067	0.285163	0.213267	0.0267717	0.206771	0.0833418	0.0171606	0.0560616	0.155416	0.00284587	0.0877115	0.0471354
92							0.0798351	0.2747	0.213354	0.0180264	0.155922	0.106925	0.0578349	0.261994	0.203472	0.0175272	0.170842	0.0625067	0.091755	0.170975	0.102687	0.0238256	0.114363	0.028632
93							0.0701847	0.257023	0.211538	0.0163705	0.180016	0.0795603	0.0491911	0.161336	0.165335	0.0110478	0.147236	0.0249605	0.0794253	0.198486	0.200732	0.033867	0.153493	0.0911083
94							0.0575586	0.177324	0.140093	0.0142195	0.156136	0.0712591	0.0352435	0.103231	0.147931	0.00971398	0.0964717	0.00602947	0.0685413	0.252546	0.189274	0.0352754	0.197322	0.0776049
95							0.0847958	0.225444	0.223002	0.0169663	0.132193	0.118213	0.0348938	0.0793296	0.132074	0.0069132	0.0621836	0.0104676	0.0390886	0.205595	0.180203	0.0211881	0.160519	0.0436568
96							0.0886538	0.171885	0.224252	0.0182237	0.152943	0.116983	0.0348838	0.0476992	0.121076	0.0070046	0.0432826	0.00598526	0.0347455	0.129428	0.132958	0.0156311	0.111863	0.0136564
97							0.0549963	0.0525883	0.131453	0.0106389	0.109519	0.0979513	0.067263	0.19195	0.15101	0.0214461	0.168898	0.063351	0.02594	0.107313	0.124747	0.0151797	0.0842917	0.014552
98													0.0948721	0.25642	0.233884	0.0309812	0.203875	0.0901855	0.0265294	0.0998004	0.137102	0.00847808	0.0967359	0.0413149
99													0.0603967	0.294601	0.192064	0.0233831	0.178797	0.074639	0.0196674	0.0910154	0.148644	0.00259419	0.105239	0.0588491
100													0.0521457	0.194379	0.164295	0.0187399	0.163045	0.0449845	0.0137221	0.0858201	0.198475	0.00112195	0.0756943	0.0391707
101													0.0410233	0.153755	0.176223	0.0101432	0.121213	0.0156469	0.0102185	0.0656967	0.188325	0.00242637	0.104806	0.0824137
102													0.0407726	0.16153	0.165789	0.00463681	0.106453	0.0107554	0.0839872	0.145208	0.108053	0.0207804	0.121331	0.0238613
103													0.0367896	0.111542	0.0965047	0.00384177	0.111294	0.0181316	0.0864837	0.190301	0.180377	0.0371896	0.162867	0.0810144
104													0.10873	0.252378	0.244179	0.0226719	0.184493	0.0993254	0.080439	0.237059	0.202585	0.0402459	0.200472	0.091794
105													0.0776922	0.291533	0.200073	0.0269107	0.171144	0.0924152	0.0520591	0.225743	0.164904	0.0178477	0.182071	0.0730704
106													0.0593296	0.247413	0.179692	0.0187846	0.158069	0.0615128	0.0401762	0.13815	0.111691	0.00851839	0.111618	0.0154193
107													0.0545447	0.210553	0.194152	0.0174782	0.162194	0.0473935	0.0340543	0.143728	0.131666	0.00708033	0.108585	0.0157332
108													0.0515896	0.181655	0.164135	0.0107963	0.155127	0.0412085	0.028462	0.0827736	0.128443	0.0062439	0.0916531	0.018025
109													0.10584	0.234308	0.252653	0.0181546	0.156339	0.0982402	0.0265956	0.0824353	0.147108	0.00562109	0.103291	0.0483518
110													0.0859573	0.280511	0.22716	0.0241452	0.17063	0.103878	0.022686	0.063382	0.158193	0.00264809	0.101789	0.0376654
111													0.0629092	0.281294	0.209796	0.0183352	0.175344	0.0819173	0.0245472	0.0617082	0.168178	0.00329979	0.0969808	0.0272698
112													0.0604288	0.22471	0.191644	0.0157133	0.173412	0.0568619	0.018024	0.0713394	0.13022	0.00389396	0.113889	0.0644859
113													0.0524341	0.160916	0.135108	0.0120991	0.161901	0.0470633	0.0994718	0.234807	0.152779	0.0303823	0.168972	0.0601129
114													0.0933381	0.272175	0.21397	0.0149816	0.147221	0.116338	0.0915898	0.231644	0.211409	0.0360182	0.210134	0.0827984
115													0.0783738	0.259736	0.214145	0.0172865	0.160614	0.0939688	0.0677859	0.309189	0.173945	0.0205374	0.188184	0.101594
116													0.0733685	0.240046	0.204482	0.0173731	0.179013	0.0928566	0.0471876	0.179719	0.176461	0.00926488	0.118092	0.0338718
117													0.0611585	0.209306	0.183438	0.00910218	0.102547	0.0837468	0.0413368	0.15976	0.188353	0.00619336	0.0972223	0.00953338
118													0.0913136	0.183782	0.248402	0.0198735	0.138398	0.130819	0.0308042	0.117961	0.157638	0.00874227	0.0989465	0.00518004
119													0.0825557	0.131948	0.18087	0.0173786	0.146314	0.115682	0.0338556	0.090118	0.115893	0.00664151	0.0758123	0.0143451
120													0.0526144	0.0781921	0.172176	0.0090489	0.104373	0.107359	0.0320087	0.051734	0.120252	0.00619507	0.0864955	0.0236928
121																			0.033662	0.0317221	0.131107	0.00818522	0.0747788	0.0204752
122																			0.022586	0.0352928	0.0891857	0.0041549	0.0822558	0.0282074
123																			0.0949568	0.203676	0.138347	0.0197177	0.168782	0.0379561
124																			0.103172	0.215012	0.222715	0.026927	0.216019	0.0750097
125																			0.0828771	0.310224	0.203945	0.0259058	0.196666	0.0871818
126																			0.0559411	0.250688	0.208367	0.0162905	0.168402	0.057172
127																			0.051733	0.169816	0.167585	0.0108374	0.155805	0.0274098
128																			0.0369441	0.112063	0.146282	0.0101536	0.107734	0.0068868
129																			0.0340212	0.0834024	0.143837	0.00824557	0.0697602	0.0083954
130																			0.0357773	0.0572384	0.11665	0.00692332	0.0559114	0.0117536
131																			0.0324671	0.0401836	0.126324	0.00686002	0.0316131	0.00336611
132																			0.0394552	0.166106	0.076877	0.0135002	0.128805	0.0284601
133																			0.0980207	0.20292	0.231099	0.0303305	0.200023	0.0941805
134																			0.0885092	0.29172	0.22161	0.0292528	0.205003	0.0799524
135																			0.054664	0.290258	0.187891	0.0216987	0.177893	0.0681939
136																			0.051552	0.187947	0.15589	0.0189494	0.165403	0.0436132
137																			0.0420551	0.140244	0.168005	0.0109911	0.12605	0.0130375
138																			0.0356348	0.149816	0.173495	0.00564328	0.0968695	0.00861069
139																			0.0441778	0.150853	0.150773	0.00389224	0.0981683	0.00790633
140																			0.0296848	0.0881309	0.073117	0.00439468	0.0961887	0.0148722
141																			0.0817429	0.230976	0.205571	0.0203975	0.181316	0.0840424
142																			0.101256	0.269027	0.231882	0.0272756	0.18741	0.101201
143																			0.0695731	0.290005	0.187086	0.026765	0.168174	0.0884869
144																			0.0589376	0.238094	0.182151	0.0197373	0.156476	0.0615315
145																			0.0521039	0.211366	0.188608	0.0177909	0.156806	0.0475617
146																			0.0487575	0.190909	0.193524	0.0116074	0.14506	0.0294546
147																			0.0495634	0.157421	0.135062	0.00642828	0.148699	0.0380295
148																			0.0766188	0.242611	0.220231	0.0114936	0.138168	0.0677235
149																			0.115089	0.250521	0.251505	0.0231856	0.176004	0.1087
150																			0.0788206	0.296076	0.215965	0.026457	0.172541	0.0976442
151																			0.0624315	0.279101	0.194604	0.0188581	0.170279	0.0741479
152																			0.056019	0.225748	0.187572	0.0162614	0.167655	0.0546586
153																			0.0591112	0.198359	0.180349	0.01568	0.168675	0.052086
154																			0.0421471	0.12754	0.0986848	0.00872033	0.151888	0.035624
155																			0.108453	0.241073	0.247764	0.0164373	0.157096	0.0974917
156																			0.086708	0.277689	0.224529	0.0200853	0.162312	0.112453
157																			0.0677266	0.28215	0.217211	0.0172942	0.170574	0.0857809
158																			0.0652119	0.256484	0.207159	0.0157192	0.187735	0.0708738
159																			0.0640857	0.205601	0.172929	0.0165998	0.177367	0.0709078
160																			0.0920274	0.267618	0.205007	0.0140776	0.138125	0.119192
161																			0.0856179	0.237576	0.216716	0.0193719	0.152463	0.108
162																			0.0795122	0.229082	0.216431	0.0171498	0.168223	0.0984286
163																			0.0663114	0.170466	0.136239	0.0169692	0.147994	0.0993011
164																			0.0578499	0.202028	0.187998	0.00837006	0.0999576	0.0832212
165																			0.0909632	0.175628	0.257034	0.0197206	0.129498	0.139714
166																			0.0942535	0.126375	0.22159	0.0175474	0.149324	0.125382
167																			0.0455306	0.0724257	0.167049	0.00756281	0.0992115	0.102127
168																			0.0418657	0.026327	0.0837381	0.00892955	0.104404	0.0827397

## Sheet: FigureS4
NP1-S1	Grid size: 2.5 x 2.5mm						Grid size: 2.0 x 2.0mm						Grid size: 1.75 x 1.75 mm						Grid size: 1.5 x 1.5 mm
	X Axis: Histology			Y Axis: DBSI			X Axis: Histology			Y Axis: DBSI			X Axis: Histology			Y Axis: DBSI			X Axis: Histology			Y Axis: DBSI
N	Nuclei density (%)	Collagen density (%)	Muscle density (%)	Cell fraction (%)	Collagen fraction (%)	Muscle fraction (%)	Nuclei density (%)	Collagen density (%)	Muscle density (%)	Cell fraction (%)	Collagen fraction (%)	Muscle fraction (%)	Nuclei density (%)	Collagen density (%)	Muscle density (%)	Cell fraction (%)	Collagen fraction (%)	Muscle fraction (%)	Nuclei density (%)	Collagen density (%)	Muscle density (%)	Cell fraction (%)	Collagen fraction (%)	Muscle fraction (%)
1	0.0159243	0.292914	0.200383	0.0363173	0.140984	0.0708582	0.0193354	0.272581	0.207954	0.0400513	0.143775	0.07116	0.0215802	0.248547	0.234684	0.0473552	0.149312	0.0804785	0.0205737	0.20997	0.287013	0.0604509	0.149246	0.0877361
2	0.0226275	0.292451	0.214408	0.0516692	0.172983	0.0573805	0.0233622	0.256384	0.255955	0.0616187	0.168066	0.0646221	0.0240703	0.237898	0.288719	0.0711363	0.171239	0.0689699	0.0253132	0.222156	0.302457	0.0782701	0.168908	0.0849618
3	0.027126	0.287285	0.246616	0.0628593	0.182458	0.0552318	0.0282865	0.259968	0.238379	0.068842	0.17631	0.0608544	0.0272349	0.237937	0.211004	0.0677378	0.169758	0.0591885	0.0207936	0.184347	0.173664	0.0575532	0.143555	0.0496546
4	0.0192948	0.179253	0.162587	0.0414998	0.145937	0.0478854	0.0185834	0.300652	0.155532	0.0450045	0.147178	0.0697007	0.0156258	0.253073	0.260274	0.0375041	0.151782	0.101897	0.0134159	0.305802	0.193034	0.0385033	0.122246	0.0711969
5	0.0256532	0.320284	0.129085	0.0605054	0.170446	0.0778523	0.0160929	0.266903	0.251007	0.0353145	0.167761	0.0934322	0.0190789	0.314149	0.197568	0.0404598	0.179567	0.0720963	0.0192566	0.304518	0.217585	0.0419543	0.164817	0.0870412
6	0.0186435	0.314282	0.185126	0.0397692	0.186593	0.0651637	0.0199726	0.327253	0.180673	0.0454473	0.188635	0.0511737	0.0229913	0.316808	0.19292	0.0520925	0.187136	0.0375966	0.0217145	0.298799	0.199409	0.0520064	0.170522	0.0690704
7	0.0216912	0.324825	0.1941	0.0452934	0.192603	0.0559128	0.0246717	0.331535	0.21027	0.0543708	0.19326	0.0359587	0.0262065	0.32575	0.224434	0.0563435	0.193609	0.0368566	0.0248559	0.304822	0.214146	0.0546577	0.178728	0.0380255
8	0.0210801	0.257088	0.292748	0.041732	0.191077	0.0736075	0.0260513	0.29073	0.270222	0.0538488	0.186875	0.0648136	0.0275652	0.295522	0.26238	0.0564416	0.176309	0.0749178	0.0282015	0.303834	0.229349	0.0591093	0.187869	0.0387562
9	0.0260799	0.196455	0.325571	0.0356071	0.176706	0.110238	0.0258993	0.216209	0.235435	0.0401506	0.187953	0.0609545	0.0231054	0.197766	0.19933	0.0400683	0.179823	0.0476371	0.0301057	0.292707	0.22827	0.0617521	0.17325	0.0836052
10	0.0405285	0.410261	0.0457209	0.0747989	0.174705	0.0784763	0.0314772	0.351545	0.075522	0.0704188	0.173084	0.0783708	0.0284821	0.334723	0.0975712	0.0669087	0.177121	0.0687572	0.0235885	0.319794	0.141769	0.0558848	0.167635	0.0684578
11	0.030935	0.325169	0.109081	0.051791	0.173384	0.0856715	0.022067	0.322008	0.14848	0.0493224	0.180477	0.0730713	0.0190319	0.295703	0.190507	0.0489281	0.177326	0.0756905	0.0152251	0.223079	0.274108	0.0377868	0.163323	0.106634
12	0.0260247	0.231467	0.252312	0.041766	0.180517	0.0827973	0.021582	0.325455	0.172417	0.0365351	0.199805	0.0533964	0.0177908	0.340438	0.167048	0.0372653	0.197465	0.0463176	0.0159462	0.311971	0.217253	0.0326085	0.183911	0.0671126
13	0.0135861	0.136553	0.421355	0.0291446	0.168284	0.151447	0.0201859	0.274096	0.252102	0.0428698	0.186668	0.0826466	0.0221517	0.335751	0.185497	0.0466863	0.190452	0.0596103	0.0200884	0.336813	0.167786	0.0457403	0.19628	0.0451118
14	0.0213344	0.139726	0.377184	0.030448	0.158852	0.174903	0.0174423	0.200548	0.349328	0.0292995	0.184196	0.0980166	0.0208434	0.272664	0.27003	0.0431811	0.193294	0.0747661	0.0246777	0.350217	0.196659	0.0557498	0.192619	0.0337177
15	0.0506004	0.449651	0.0292258	0.0733778	0.184695	0.0581839	0.0258208	0.163058	0.380297	0.0324748	0.161551	0.152453	0.0217033	0.231021	0.325415	0.0377817	0.186245	0.0781665	0.0241556	0.299271	0.26093	0.0541143	0.200914	0.0562832
16	0.0498479	0.376434	0.05713	0.0654206	0.17718	0.0793418	0.0437003	0.432634	0.0362712	0.0777674	0.177236	0.0725652	0.0281313	0.18122	0.331546	0.0323235	0.174523	0.125407	0.0265344	0.276766	0.299776	0.0509278	0.185536	0.0649767
17	0.0415593	0.233641	0.177176	0.0545523	0.153434	0.116409	0.0322403	0.350228	0.087364	0.058397	0.167825	0.0930322	0.0414469	0.417215	0.036917	0.0806616	0.173384	0.0799	0.0282192	0.200501	0.237021	0.0348098	0.201509	0.0608475
18	0.0154437	0.119865	0.355287	0.0394546	0.150866	0.157712	0.0316055	0.263981	0.167969	0.0452117	0.179698	0.0790904	0.0311098	0.340597	0.0982754	0.0601574	0.16081	0.106067	0.0320489	0.356975	0.0560316	0.0697517	0.179903	0.0721244
19	0.0238297	0.144081	0.316561	0.0333767	0.157386	0.149152	0.0203805	0.171307	0.361094	0.0398827	0.174312	0.0978738	0.0275345	0.303535	0.141805	0.0395789	0.190711	0.0671926	0.0240589	0.320449	0.130557	0.0623667	0.168417	0.0809088
20	0.0525569	0.434286	0.0207574	0.0596515	0.182972	0.0529935	0.0118038	0.116446	0.445269	0.0255549	0.159078	0.186697	0.0242327	0.258245	0.238864	0.0401434	0.192354	0.0703804	0.019822	0.339587	0.148963	0.0398035	0.197781	0.0509681
21	0.0652235	0.440741	0.0253934	0.0799172	0.186295	0.0336945	0.0225759	0.141989	0.357699	0.0315904	0.162252	0.171382	0.0162434	0.181291	0.355609	0.0366662	0.178136	0.111242	0.0213355	0.328117	0.177845	0.0355264	0.200478	0.053441
22	0.0617331	0.361823	0.0497186	0.0808979	0.179392	0.0524777	0.0497896	0.446575	0.0283578	0.0741233	0.186668	0.0539524	0.013012	0.141592	0.414097	0.0221681	0.162531	0.172165	0.0205835	0.290002	0.229934	0.0452971	0.183922	0.0846755
23	0.0365518	0.264654	0.121504	0.0646636	0.175364	0.0897669	0.0468687	0.393128	0.0493249	0.0659346	0.177518	0.0789156	0.0249147	0.136509	0.392025	0.0345812	0.157317	0.179324	0.0171638	0.211219	0.330164	0.0285365	0.19273	0.0879626
24	0.0372552	0.190804	0.194625	0.0538655	0.163865	0.108452	0.0467358	0.296729	0.099678	0.0558931	0.162897	0.10169	0.0451426	0.430873	0.0307728	0.0729931	0.185406	0.0553422	0.0188018	0.195838	0.357346	0.0278588	0.170506	0.114649
25	0.0631826	0.454928	0.0239496	0.0814846	0.174922	0.0530538	0.0239747	0.139421	0.327198	0.0433361	0.138598	0.160583	0.0368012	0.400045	0.0512836	0.0639051	0.17888	0.0797576	0.0282774	0.153629	0.396657	0.0328421	0.157817	0.16216
26	0.0600348	0.45172	0.0298973	0.0839572	0.191495	0.0301825	0.0125037	0.109253	0.386569	0.0357538	0.155434	0.154963	0.0381373	0.301197	0.0978758	0.0526951	0.159492	0.101774	0.0447632	0.437417	0.0302659	0.0858315	0.175056	0.0734978
27	0.0598022	0.372618	0.0541896	0.0710631	0.199273	0.0552348	0.0247781	0.144566	0.322023	0.0312142	0.159917	0.153498	0.0319171	0.194121	0.253393	0.0436108	0.158298	0.108608	0.0349292	0.362929	0.084172	0.0645517	0.157956	0.113485
28	0.055359	0.290319	0.0776782	0.0581042	0.165417	0.0627242	0.0537018	0.455669	0.0236747	0.0640015	0.184733	0.0645925	0.0123016	0.0952251	0.477068	0.0330637	0.162027	0.151451	0.0283682	0.307802	0.123807	0.0463454	0.177293	0.0807495
29							0.0628631	0.441186	0.0293146	0.0780021	0.188838	0.0403945	0.0112363	0.101425	0.442956	0.0276861	0.151983	0.183188	0.0291157	0.272147	0.186178	0.0408307	0.194869	0.0658979
30							0.0667662	0.386203	0.041611	0.0810353	0.182452	0.0545103	0.0243117	0.151113	0.320497	0.0286285	0.168667	0.14843	0.0219839	0.220391	0.301517	0.0448757	0.180715	0.0751229
31							0.0458505	0.257857	0.104792	0.0681345	0.164545	0.0938834	0.055516	0.472992	0.0243356	0.0751701	0.180198	0.0615813	0.013087	0.143505	0.406579	0.0295415	0.173858	0.151527
32							0.0257678	0.195329	0.188415	0.0550357	0.165009	0.106496	0.0545356	0.432442	0.0365313	0.0755798	0.184875	0.0560917	0.0131569	0.135019	0.42076	0.0240653	0.154035	0.198521
33							0.0326695	0.167186	0.237861	0.0455661	0.15422	0.125641	0.0580556	0.369414	0.0547222	0.0682323	0.183879	0.0772288	0.0261975	0.139215	0.363497	0.0355729	0.161401	0.173871
34							0.0460888	0.390914	0.0144683	0.0532542	0.15931	0.039644	0.0514816	0.260679	0.119927	0.063513	0.153567	0.103699	0.044854	0.422139	0.0305014	0.0717718	0.184214	0.0543822
35							0.0609044	0.486482	0.0174762	0.0754992	0.190039	0.0345665	0.0193861	0.137216	0.280461	0.0463071	0.136947	0.171497	0.0366878	0.423365	0.0432004	0.0651847	0.187314	0.0716373
36							0.0646402	0.439126	0.0232426	0.0886032	0.185061	0.0209114	0.0178581	0.141059	0.282157	0.0409202	0.156009	0.126581	0.0369473	0.329863	0.0773212	0.0552233	0.157318	0.100527
37							0.0578847	0.412774	0.0360388	0.0779438	0.189466	0.0429705	0.0280038	0.147962	0.308122	0.0360704	0.151861	0.158379	0.0376136	0.244856	0.150142	0.0490898	0.160583	0.102207
38							0.0444001	0.315865	0.0846886	0.0642698	0.190495	0.0824196	0.0493148	0.425407	0.0219661	0.0555858	0.184911	0.0593791	0.0217299	0.128193	0.392848	0.0357159	0.15467	0.121528
39							0.0484937	0.237988	0.134583	0.0596181	0.169773	0.0876745	0.0634975	0.451668	0.0231797	0.0698706	0.195366	0.040165	0.00906086	0.0782063	0.522012	0.0289033	0.166081	0.171262
40							0.0693359	0.374891	0.0278345	0.0696848	0.144131	0.0761132	0.0681153	0.426382	0.0269231	0.0864509	0.179335	0.0312468	0.0123289	0.110497	0.41402	0.0278089	0.150238	0.177563
41							0.0613053	0.430853	0.0299601	0.0828064	0.180743	0.0444774	0.0647541	0.358113	0.0474372	0.0828999	0.180215	0.0526612	0.0251485	0.153963	0.315466	0.0285078	0.171438	0.140852
42							0.0621261	0.411943	0.0432128	0.0808742	0.197344	0.0337278	0.0403581	0.286247	0.0879485	0.0707496	0.175266	0.0811639	0.0552444	0.47117	0.0243976	0.0770409	0.180446	0.0578004
43							0.0695725	0.330119	0.0656329	0.075037	0.203326	0.0510738	0.0301348	0.208709	0.17031	0.059831	0.176703	0.0944224	0.0530551	0.43791	0.0335648	0.076153	0.185355	0.0550409
44							0.0571957	0.295699	0.0558555	0.0537321	0.148261	0.0459575	0.0384495	0.178777	0.20584	0.052334	0.159041	0.111716	0.0549531	0.378432	0.0556213	0.0660562	0.183837	0.0794844
45													0.0578522	0.507883	0.0168404	0.0768153	0.191217	0.0451897	0.0526073	0.310821	0.0760992	0.0626386	0.167872	0.0903421
46													0.0613199	0.474479	0.0206745	0.0897591	0.18499	0.0268645	0.0336239	0.171171	0.232384	0.0526442	0.126243	0.156873
47													0.0625934	0.449082	0.0236675	0.0821966	0.191427	0.0222712	0.0132355	0.111363	0.338889	0.0431397	0.143685	0.178099
48													0.0548256	0.423541	0.0375495	0.071753	0.195202	0.0512836	0.0164557	0.13601	0.301095	0.0360662	0.157675	0.125043
49													0.0485683	0.308092	0.0821602	0.0609841	0.192174	0.0851992	0.0289526	0.145485	0.322524	0.0355075	0.155244	0.164573
50													0.0524448	0.265147	0.107141	0.0577267	0.165161	0.0760375	0.0517654	0.459969	0.0231551	0.0608258	0.182604	0.0714411
51													0.0651597	0.377297	0.029386	0.072762	0.164265	0.0634657	0.0579321	0.447385	0.0275653	0.0713395	0.195847	0.0488806
52													0.059459	0.410619	0.0369486	0.0855524	0.186527	0.033753	0.0683506	0.430912	0.0306369	0.0855924	0.182002	0.0370039
53													0.069907	0.357988	0.0587394	0.0784109	0.203081	0.0379608	0.0679574	0.390352	0.0402869	0.0808839	0.185601	0.0580167
54													0.0729347	0.310003	0.0730166	0.0788905	0.203521	0.0525411	0.052145	0.264183	0.087546	0.0717998	0.169142	0.083608
55																			0.0287535	0.224565	0.139981	0.0587195	0.165877	0.102735
56																			0.0249807	0.176873	0.212108	0.0514196	0.164835	0.104848
57																			0.0355588	0.168908	0.236099	0.0424406	0.148856	0.128166
58																			0.0428998	0.372379	0.0139038	0.0483831	0.163433	0.0382717
59																			0.064457	0.474465	0.0168837	0.0606675	0.199518	0.0442239
60																			0.0640395	0.450971	0.0190191	0.0810191	0.182187	0.0187451
61																			0.0670015	0.416849	0.0251209	0.0896191	0.183494	0.0182338
62																			0.0600632	0.395994	0.0368973	0.082327	0.184888	0.0422718
63																			0.0436921	0.348346	0.067623	0.0725636	0.185328	0.0764056
64																			0.0403826	0.235313	0.132159	0.0608521	0.187126	0.0967808
65																			0.0469222	0.211475	0.160195	0.0636827	0.167446	0.0937786
66																			0.0567699	0.502271	0.0225298	0.0867413	0.17965	0.06341
67																			0.0574679	0.521383	0.0214459	0.0918623	0.185444	0.0512428
68																			0.0592866	0.498911	0.0232173	0.0908347	0.190631	0.025621
69																			0.0588123	0.478128	0.0242551	0.0750856	0.195434	0.0283414
70																			0.0580478	0.411867	0.0385642	0.0664782	0.204294	0.0515609
71																			0.0555097	0.318195	0.0694811	0.0641919	0.196675	0.071536
72																			0.0563066	0.304635	0.0649658	0.0519751	0.153512	0.0547106
73																			0.0655693	0.318029	0.0341654	0.0726165	0.165768	0.0430806
74																			0.0659889	0.33146	0.0535734	0.0847389	0.191778	0.034807
75																			0.0827316	0.282529	0.0807798	0.0798374	0.204597	0.043406
76																			0.0770445	0.293148	0.0831815	0.0835292	0.20392	0.0534027

## Sheet: FigureS5
P1-S1
DTI	X Axis			Y Axis
N	Histology nuclei density (%)	Histology collagen density (%)	Histology muscle density (%)	DTI ADC (x10^-3 mm^2/s)	FA	Axial diffusivity (x10^-3 mm^2/s)	Radial diffusivity (x10^-3 mm^2/s)
1	0.0145078	0.207621	0.168489	0.542051	0.273466	0.726593	0.44978
2	0.0101279	0.169816	0.288694	0.561964	0.262721	0.742885	0.471504
3	0.0177697	0.109596	0.350259	0.662022	0.328867	0.930125	0.52797
4	0.0209005	0.173074	0.344194	0.702377	0.345726	0.999128	0.554002
5	0.0199996	0.193307	0.305062	0.655083	0.295998	0.887444	0.538902
6	0.0185846	0.205246	0.251594	0.605529	0.261613	0.795646	0.51047
7	0.00538792	0.232257	0.219217	0.55771	0.191071	0.706156	0.483487
8	0.0139429	0.206897	0.115129	0.500489	0.202986	0.643742	0.428863
9	0.0155662	0.259045	0.11747	0.610126	0.297473	0.838972	0.495703
10	0.0116961	0.23712	0.16428	0.647649	0.293921	0.877858	0.532545
11	0.0212879	0.198105	0.243153	0.765054	0.284073	1.02722	0.633973
12	0.0223538	0.198925	0.262648	0.774177	0.235107	0.989969	0.66628
13	0.0173605	0.202912	0.217438	0.712416	0.21848	0.894877	0.621185
14	0.0168371	0.209158	0.19828	0.64465	0.246663	0.832327	0.550812
15	0.0168728	0.256283	0.109722	0.657265	0.217564	0.834352	0.568722
16	0.0184475	0.210174	0.106411	0.631734	0.256862	0.827737	0.533732
17	0.0218699	0.285647	0.0575299	0.671855	0.231053	0.854941	0.580312
18	0.0178924	0.325799	0.0572549	0.68806	0.226492	0.871872	0.596155
19	0.0181619	0.298653	0.121371	0.75836	0.238247	0.971813	0.651633
20	0.0177968	0.242583	0.191687	0.761855	0.227395	0.965801	0.659882
21	0.0152626	0.250222	0.15468	0.697196	0.19752	0.858934	0.616327
22	0.0180438	0.237449	0.104552	0.662779	0.184307	0.805393	0.591472
23	0.0365455	0.211301	0.0389638	0.691713	0.211958	0.864884	0.605128
24	0.0134658	0.118159	0.0186138	0.716081	0.22112	0.950218	0.599012
25	0.0182883	0.264387	0.0515239	0.542732	0.224289	0.694658	0.466768
26	0.0225236	0.220205	0.0599754	0.72415	0.27717	0.965082	0.603684
27	0.0193952	0.221256	0.041369	0.703304	0.245147	0.908452	0.60073
28	0.0182052	0.307996	0.0310496	0.696881	0.233529	0.888388	0.601127
29	0.0153457	0.352074	0.0574893	0.700137	0.275211	0.929159	0.585626
30	0.0150074	0.247928	0.118372	0.662352	0.26236	0.869053	0.559001
31	0.0184628	0.23634	0.139914	0.624898	0.202819	0.773345	0.550674
32	0.0249808	0.277806	0.0650615	0.634709	0.170176	0.760527	0.5718
33	0.0364481	0.223131	0.0273061	0.664738	0.207038	0.827542	0.583335
34	0.00566964	0.0971519	0.0158056	0.690543	0.208522	0.912025	0.579803
35	0.0233959	0.335689	0.0258127	0.545245	0.214176	0.68497	0.475383
36	0.022893	0.211047	0.0354172	0.638989	0.260074	0.839349	0.538809
37	0.025304	0.18664	0.0571402	0.687022	0.253848	0.894254	0.583405
38	0.0249944	0.284854	0.0452431	0.706731	0.236872	0.903744	0.608225
39	0.0192792	0.32261	0.0520323	0.651011	0.254748	0.847658	0.552687
40	0.0192864	0.263857	0.0859201	0.629262	0.261384	0.825392	0.531197
41	0.0242447	0.284666	0.0672469	0.608551	0.212374	0.761148	0.532252
42	0.0328215	0.310885	0.0290316	0.584772	0.178822	0.707007	0.523654
43	0.0411628	0.257512	0.0226071	0.641094	0.20935	0.799718	0.561782
44	0.0271755	0.319927	0.0160987	0.436528	0.236977	0.581068	0.364258
45	0.0330915	0.246026	0.021286	0.57673	0.261097	0.756164	0.487013
46	0.038852	0.184995	0.0657903	0.640724	0.248913	0.830818	0.545677
47	0.0352924	0.149164	0.0928315	0.647271	0.255071	0.843306	0.549254
48	0.0271794	0.189581	0.0840317	0.643631	0.274532	0.854556	0.538169
49	0.0287904	0.240879	0.0742503	0.621858	0.248747	0.80708	0.529247
50	0.0459321	0.313426	0.0304824	0.577827	0.178551	0.700183	0.516649
51	0.0526701	0.243556	0.0245494	0.537541	0.159319	0.637967	0.487328
52	0.0448293	0.199774	0.028386	0.680162	0.183879	0.832433	0.604027
53	0.0397039	0.247343	0.0209993	0.444054	0.207914	0.571116	0.380523
54	0.0483679	0.28322	0.0299287	0.503883	0.245547	0.658296	0.426677
55	0.0514786	0.273153	0.0434854	0.5257	0.252233	0.684397	0.446351
56	0.044744	0.166818	0.0801076	0.528129	0.265881	0.695251	0.444568
57	0.0476282	0.278259	0.0264426	0.516313	0.206532	0.64289	0.453024
58	0.0671977	0.2259	0.0214417	0.505291	0.178856	0.611421	0.452226
59	0.0613503	0.170351	0.0282411	0.545445	0.18298	0.664364	0.485985
60	0.042687	0.146893	0.0301814	0.68066	0.202888	0.861469	0.590255
61	0.0634392	0.223563	0.0305094	0.36463	0.273415	0.49932	0.297286
62	0.0647205	0.225573	0.0404479	0.409568	0.328194	0.570631	0.329037
63	0.0750576	0.221086	0.0164941	0.393767	0.210004	0.503195	0.339053
64	0.0670732	0.0918525	0.0170823	0.424656	0.177767	0.531697	0.371136
65	0.0552775	0.0983263	0.0290107	0.600497	0.231048	0.767378	0.517056

## Sheet: FigureS6
P1-S2
DTI	X Axis			Y Axis
N	Histology nuclei density (%)	Histology collagen density (%)	Histology muscle density (%)	DTI ADC (x10^-3 mm^2/s)	FA	Axial diffusivity (x10^-3 mm^2/s)	Radial diffusivity (x10^-3 mm^2/s)
1	0.0199415	0.118567	0.00374863	0.652745	0.113603	0.747191	0.605522
2	0.0476989	0.11842	0.00689456	0.67536	0.131125	0.772539	0.626771
3	0.0413298	0.0675288	0.00390131	0.791746	0.14416	0.921872	0.726683
4	0.0218	0.0388058	0.00424847	0.794472	0.151162	0.94833	0.717543
5	0.0153461	0.223796	0.0103127	0.458664	0.120487	0.537449	0.419272
6	0.0316356	0.285093	0.0186932	0.50033	0.160498	0.592156	0.454417
7	0.0350647	0.257719	0.0168002	0.570736	0.17311	0.679888	0.51616
8	0.0357875	0.205684	0.0195502	0.569868	0.202189	0.695903	0.506851
9	0.0391153	0.13118	0.0358631	0.620571	0.172088	0.749335	0.55619
10	0.0426203	0.029308	0.0280444	0.582687	0.095683	0.658929	0.544566
11	0.0300791	0.0112627	0.0276047	0.853833	0.109805	0.964675	0.798412
12	0.00650495	0.217691	0.0202698	0.707241	0.129354	0.819037	0.651343
13	0.0131147	0.235629	0.0299242	0.671018	0.156782	0.79276	0.610147
14	0.0173787	0.183694	0.0458799	0.639786	0.147955	0.749988	0.584685
15	0.0224357	0.170531	0.0448825	0.610722	0.155737	0.721364	0.555401
16	0.0243551	0.125953	0.0539865	0.628247	0.162164	0.746947	0.568898
17	0.0267238	0.125336	0.0554689	0.632792	0.171572	0.758135	0.57012
18	0.0473324	0.126176	0.0240881	0.651503	0.151307	0.766062	0.594224
19	0.0319368	0.0516519	0.0112818	0.800874	0.14128	0.93271	0.734955
20	0.0117391	0.0485038	0.00909183	0.77444	0.125356	0.89697	0.713175
21	0.00732285	0.203025	0.0308701	0.809405	0.161416	0.960537	0.733839
22	0.0111023	0.195613	0.037036	0.68203	0.163198	0.811291	0.617399
23	0.0115285	0.16943	0.0397574	0.647964	0.150442	0.761484	0.591204
24	0.0129834	0.118361	0.0631935	0.635191	0.186483	0.773516	0.566028
25	0.0175308	0.114007	0.0585171	0.66497	0.18967	0.811969	0.591471
26	0.0198599	0.124889	0.0417864	0.70294	0.159551	0.83246	0.63818
27	0.022919	0.119129	0.0120853	0.746509	0.149757	0.875936	0.681795
28	0.0229722	0.0653146	0.00538156	0.81752	0.137181	0.948133	0.752213
29	0.01427	0.0369431	0.00631661	0.909563	0.151435	1.07008	0.829305
30	0.00582577	0.246471	0.0453189	0.71329	0.167389	0.854311	0.642779
31	0.00757092	0.186074	0.0389058	0.688436	0.174334	0.828257	0.618525
32	0.00804508	0.16601	0.0398419	0.657228	0.16685	0.784357	0.593664
33	0.0123648	0.122481	0.0661401	0.645108	0.197475	0.793816	0.570754
34	0.016334	0.076493	0.100314	0.670791	0.191114	0.819936	0.596218
35	0.0180183	0.12268	0.0444625	0.795715	0.150963	0.93327	0.726937
36	0.0218627	0.138933	0.0144337	0.848895	0.136661	0.982425	0.78213
37	0.0232799	0.0965793	0.00382507	0.899486	0.116649	1.02072	0.838868
38	0.0180096	0.0556591	0.0060675	0.989288	0.134281	1.14341	0.912227
39	0.00663218	0.262565	0.0468959	0.68291	0.188514	0.83405	0.60734
40	0.00662092	0.210247	0.0437581	0.658559	0.196921	0.810152	0.582762
41	0.00762153	0.162646	0.060819	0.665256	0.207349	0.826947	0.58441
42	0.00757347	0.103522	0.0917954	0.656497	0.241134	0.844574	0.562459
43	0.0141651	0.0826774	0.0968285	0.758738	0.220862	0.950518	0.662848
44	0.017524	0.11508	0.040312	0.845591	0.159131	0.998454	0.76916
45	0.0244218	0.146413	0.0182303	0.851341	0.118054	0.966792	0.793615
46	0.0238384	0.125966	0.0056386	0.91445	0.0910596	1.01096	0.866196
47	0.0140375	0.0576479	0.0167663	0.879698	0.0866476	0.98085	0.829122
48	0.0088342	0.26535	0.0837358	0.625354	0.192892	0.771661	0.552201
49	0.00741708	0.21163	0.0786306	0.600447	0.188919	0.732464	0.534439
50	0.00790965	0.181666	0.0875316	0.640469	0.238186	0.822548	0.54943
51	0.00674545	0.113612	0.105014	0.705008	0.29569	0.955141	0.579942
52	0.00836377	0.0951312	0.0874803	0.738783	0.283174	0.987619	0.614365
53	0.0182003	0.114944	0.0457696	0.751179	0.220227	0.945275	0.654131
54	0.0221448	0.115403	0.0147814	0.778149	0.160216	0.922561	0.705943
55	0.010965	0.175598	0.165338	0.569894	0.243296	0.727463	0.491109
56	0.0105649	0.169316	0.175519	0.606008	0.289288	0.817758	0.500133
57	0.00857472	0.117954	0.135495	0.73498	0.325914	1.02432	0.59031
58	0.00820177	0.0991374	0.0894848	0.762079	0.292994	1.02972	0.62826
59	0.0178191	0.0983752	0.0953184	0.768901	0.227727	0.973752	0.666475
60	0.0221348	0.086117	0.0213276	0.747536	0.185376	0.90924	0.666684
61	0.0120943	0.09963	0.264781	0.467189	0.287299	0.641699	0.379934
62	0.0151359	0.115441	0.269667	0.571314	0.337569	0.810009	0.451967
63	0.0134892	0.0995155	0.218179	0.713486	0.340404	1.00825	0.566104
64	0.0105618	0.0952502	0.159998	0.738098	0.281113	0.986714	0.61379
65	0.0135549	0.101416	0.148394	0.69902	0.237426	0.895883	0.600589
66	0.0228138	0.14069	0.0593647	0.806492	0.184855	0.977725	0.720875
67	0.0350641	0.160987	0.0294882	0.899694	0.157753	1.06001	0.819538
68	0.0388492	0.109164	0.00658456	0.853109	0.150399	1.00675	0.77629
69	0.0246692	0.0812277	0.280572	0.553147	0.302019	0.764168	0.447636
70	0.0179266	0.079872	0.284611	0.658613	0.377264	0.965122	0.505358
71	0.00981533	0.0801841	0.279532	0.665683	0.350401	0.948471	0.524288
72	0.0108683	0.139403	0.207412	0.631701	0.348895	0.899047	0.498027
73	0.0136669	0.144726	0.178874	0.924607	0.234915	1.16498	0.804419
74	0.0169862	0.190925	0.11637	0.879608	0.150499	1.05378	0.792523
75	0.0231972	0.0724654	0.292354	0.515047	0.298841	0.729609	0.407765
76	0.0185778	0.0731398	0.311244	0.571125	0.45278	0.899118	0.407129
77	0.0146665	0.114114	0.277588	0.550594	0.412852	0.836186	0.407798
78	0.0142154	0.145312	0.225474	0.66707	0.302014	0.926814	0.537198
79	0.0339087	0.0374847	0.273138	0.523528	0.32078	0.745611	0.412487
80	0.0265263	0.0535344	0.328085	0.548895	0.320368	0.784945	0.430871

[truncated: 7 more sheets: FigureS7, FigureS8, FigureS9, FigureS10, FigureS11, FigureS12, FigureS13]
